# Supplementary material for: OBSCN undergoes extensive alternative splicing during human cardiac and skeletal muscle development
Source: Skelet Muscle. 2025 Mar 1;15:5. doi: 10.1186/s13395-025-00374-6 (PMC11871629; doi:10.1186/s13395-025-00374-6)
Supplement: Supplementary file 2 — Additional file 2: Table S1. Inclusion levels of OBSCN exons. [file 13395_2025_374_MOESM2_ESM.xls]

## Sheet: Exon inclusion PSI
Table S1: Inclusion level of OBSCN exons. The statistics were measured using IntEREst R package and the comparisons include: muscle vs heart (M), postnatal vs fetal (A), postnatal muscle vs fetal muscle samples (AM/FM), postnatal heart vs fetal heart samples (AH/FH), postnatal muscle vs postnatal heart samples (AM/AH), and fetal muscle vs fetal heart samples (FM/FH).
Exon	baseMean(M)	log2FoldChange(M)	lfcSE(M)	stat(M)	pvalue(M)	padj(M)	deltaPSI(M)	baseMean(A)	log2FoldChange(A)	lfcSE(A)	stat(A)	pvalue(A)	padj(A)	deltaPSI(A)	baseMean(AM/FM)	log2FoldChange(AM/FM)	lfcSE(AM/FM)	stat(AM/FM)	pvalue(AM/FM)	padj(AM/FM)	deltaPSI(AM/FM)	baseMean(AH/FH)	log2FoldChange(AH/FH)	lfcSE(AH/FH)	stat(AH/FH)	pvalue(AH/FH)	padj(AH/FH)	deltaPSI(AH/FH)	baseMean(AM/AH)	log2FoldChange(AM/AH)	lfcSE(AM/AH)	stat(AM/AH)	pvalue(AM/AH)	padj(AM/AH)	deltaPSI(AM/AH)	baseMean(FM/FH)	log2FoldChange(FM/FH)	lfcSE(FM/FH)	stat(FM/FH)	pvalue(FM/FH)	padj(FM/FH)	deltaPSI(FM/FH)
Exon 4	871.348	1.673	0.794	2.106	0.035	0.222	0.151	871.348	1.445	0.598	2.416	0.016	0.058	0.114	950.068	1.287	0.63	2.041	0.041	0.12	0.072	118.551	2.299	1.464	1.571	0.116	0.549	0.395	1021.49	1.269	0.967	1.312	0.19	0.607	0.055	199.922	2.454	1.35	1.818	0.069	0.429	0.378
Exon 5	1223.52	2.155	0.809	2.664	0.008	0.081	0.09	1223.52	2.049	0.608	3.368	0.001	0.005	0.071	1329.9	1.997	0.641	3.116	0.002	0.01	0.047	184.568	2.195	1.453	1.511	0.131	0.578	0.231	1415.43	2.009	0.984	2.043	0.041	0.263	0.035	315.199	2.382	1.355	1.758	0.079	0.458	0.219
Exon 6	1390.27	0.199	0.527	0.378	0.705	0.93	-0.027	1390.27	1.667	0.366	4.553	<0.001	<0.001	1.158	1516.15	1.733	0.373	4.645	<0.001	<0.001	1.298	198.134	0.162	0.716	0.227	0.821	1	0.241	1627.93	0.606	0.595	1.02	0.308	0.747	0.3	336.197	-0.743	0.866	-0.858	0.391	0.888	-0.757
Exon 7	1205.84	1.87	0.823	2.271	0.023	0.17	0.119	1205.84	1.154	0.627	1.841	0.066	0.171	0.064	1313.96	0.942	0.66	1.427	0.154	0.313	0.023	170.344	2.669	1.45	1.84	0.066	0.411	0.336	1398.68	1.263	1.026	1.231	0.218	0.648	0.025	304.84	3.178	1.35	2.355	0.019	0.205	0.339
Exon 8	939.887	-0.453	0.498	-0.91	0.363	0.755	-0.778	939.887	0.386	0.387	0.996	0.319	0.51	3.158	1032.6	0.49	0.381	1.287	0.198	0.372	3.306	133.079	0.044	0.789	0.056	0.955	1	2.159	1125.07	-0.362	0.631	-0.573	0.567	0.903	-0.408	237.242	-0.768	0.651	-1.18	0.238	0.759	-1.556
Exon 9	510.738	-0.341	0.508	-0.671	0.502	0.844	-1.546	510.738	0.652	0.389	1.676	0.094	0.221	7.359	566.044	0.785	0.386	2.034	0.042	0.122	7.894	67.835	0.002	0.777	0.003	0.998	1	3.78	634.047	-0.148	0.64	-0.231	0.817	0.973	-0.251	116.941	-0.903	0.639	-1.414	0.157	0.638	-4.365
Exon 10	949.405	-1.309	0.623	-2.102	0.036	0.223	-0.895	949.405	0.498	0.452	1.102	0.271	0.458	1.48	1040.88	0.579	0.434	1.334	0.182	0.352	1.485	118.615	1.147	1.291	0.888	0.374	0.886	1.422	1136.98	-1.401	0.767	-1.825	0.068	0.353	-0.865	201.495	-0.996	0.91	-1.094	0.274	0.797	-0.928
Exon 11	1040.77	-3.802	1.422	-2.673	0.008	0.08	-0.319	1040.77	-6.546	1.001	-6.542	<0.001	<0.001	-0.519	1131.85	-7.768	1.074	-7.233	<0.001	<0.001	-0.674	160.521	2.378	1.48	1.607	0.108	0.528	0.487	1219.27	-5.967	1.754	-3.402	0.001	0.015	-0.672	261.419	3.037	1.28	2.373	0.018	0.199	0.489
Exon 13	1576.53	0.777	0.423	1.835	0.066	0.326	15.369	1576.53	0.257	0.336	0.766	0.444	0.628	10.012	1775.45	0.231	0.337	0.684	0.494	0.673	10.597	600.215	-0.212	0.657	-0.323	0.747	1	6.644	2212.26	0.781	0.546	1.432	0.152	0.547	16.636	562.491	0.698	0.501	1.391	0.164	0.65	12.683
Exon 14	1853.84	-0.321	0.411	-0.781	0.435	0.805	-1.715	1853.84	-0.872	0.32	-2.726	0.006	0.028	-9.36	2122.5	-0.876	0.318	-2.756	0.006	0.026	-8.486	602.554	-1.391	0.516	-2.698	0.007	0.111	-15.178	2780.95	-0.168	0.5	-0.336	0.737	0.955	0.228	550.282	-0.403	0.523	-0.77	0.441	0.916	-6.464
Exon 15	1396.65	-0.567	0.437	-1.3	0.194	0.578	-4.45	1396.65	-0.935	0.338	-2.767	0.006	0.026	-6.184	1549.96	-1.002	0.331	-3.029	0.002	0.013	-7.26	357.688	-0.339	0.606	-0.559	0.576	0.976	0.77	1842.12	-0.786	0.516	-1.522	0.128	0.501	-6.915	426.058	0.079	0.6	0.131	0.896	1	1.116
Exon 16	1827.07	-0.941	0.477	-1.972	0.049	0.27	-11.584	1827.07	-0.975	0.37	-2.635	0.008	0.035	-8.811	2065.6	-1.058	0.366	-2.887	0.004	0.019	-10.987	489.1	-0.315	0.736	-0.428	0.669	0.996	5.169	2594.34	-1.218	0.568	-2.147	0.032	0.224	-16.516	555.224	-0.197	0.707	-0.279	0.78	0.994	-0.36
Exon 17	2239.3	-1.279	0.513	-2.494	0.013	0.114	-15.938	2239.3	-1.403	0.391	-3.59	<0.001	0.002	-16.829	2566.33	-1.502	0.392	-3.833	<0.001	0.001	-19.218	551.402	-0.463	0.634	-0.731	0.465	0.938	-1.584	3356.68	-1.614	0.586	-2.753	0.006	0.074	-21.376	587.105	-0.252	0.808	-0.312	0.755	0.991	-3.741
Exon 18	2366.33	-1.288	0.523	-2.463	0.014	0.121	-16.846	2366.33	-1.315	0.394	-3.335	0.001	0.005	-16.092	2712.12	-1.435	0.4	-3.59	<0.001	0.002	-18.158	579.709	-0.538	0.663	-0.812	0.417	0.914	-3.011	3559.94	-1.594	0.601	-2.653	0.008	0.091	-21.529	601.474	-0.295	0.823	-0.358	0.72	0.988	-6.383
Exon 19	1817.38	-1.512	0.529	-2.86	0.004	0.053	-17.825	1817.38	-1.203	0.408	-2.947	0.003	0.016	-12.858	2076.81	-1.265	0.411	-3.081	0.002	0.011	-14.997	377.53	-0.534	0.65	-0.821	0.411	0.912	0.675	2659.14	-1.789	0.616	-2.906	0.004	0.053	-22.641	475.691	-0.696	0.829	-0.84	0.401	0.894	-6.97
Exon 20	1937.67	-0.81	0.526	-1.539	0.124	0.462	-9.278	1937.67	-1.109	0.397	-2.791	0.005	0.024	-14.831	2215.68	-1.216	0.407	-2.986	0.003	0.014	-17.472	483.062	-0.358	0.644	-0.556	0.579	0.976	2.284	2863.08	-1.111	0.587	-1.891	0.059	0.325	-15.339	526.881	0.165	0.908	0.182	0.856	0.998	4.417
Exon 21	2982.38	-0.077	0.557	-0.139	0.89	0.98	0.079	2982.38	0.907	0.418	2.169	0.03	0.095	1.099	3475.66	1.09	0.434	2.513	0.012	0.046	1.384	1069.81	-0.81	0.658	-1.231	0.218	0.725	-0.777	4762.71	0.39	0.642	0.608	0.543	0.894	0.738	943.374	-1.292	0.905	-1.427	0.154	0.631	-1.423
Exon 22	1787.9	-0.643	0.515	-1.248	0.212	0.603	-6.533	1787.9	-0.757	0.397	-1.906	0.057	0.153	-8.517	2033.9	-0.812	0.412	-1.972	0.049	0.136	-9.079	479.601	-0.745	0.555	-1.342	0.18	0.667	-5.021	2598.09	-0.714	0.605	-1.18	0.238	0.673	-7.82	504.901	-0.395	0.853	-0.464	0.643	0.977	-3.763
Exon 23	1905.1	-0.455	0.498	-0.913	0.361	0.754	-3.882	1905.1	-1.089	0.381	-2.859	0.004	0.02	-12.553	2186.96	-1.198	0.392	-3.057	0.002	0.012	-14.432	468.74	-0.624	0.559	-1.116	0.265	0.783	-0.285	2872.66	-0.697	0.596	-1.169	0.242	0.678	-8.237	447.37	0.228	0.723	0.316	0.752	0.991	5.91
Exon 24	1636.01	-1.062	0.511	-2.077	0.038	0.232	-10.324	1636.01	-1.011	0.398	-2.541	0.011	0.044	-7.845	1852.4	-1.143	0.401	-2.848	0.004	0.021	-9.414	268.123	-0.001	0.553	-0.002	0.998	1	2.169	2299.73	-1.434	0.619	-2.317	0.021	0.17	-13.871	348.264	-0.198	0.704	-0.282	0.778	0.994	-2.288
Exon 25	1200.12	-1.15	0.574	-2.004	0.045	0.258	-5.778	1200.12	-1.493	0.435	-3.435	0.001	0.004	-6.293	1343.05	-1.6	0.442	-3.616	<0.001	0.002	-6.711	168.891	-1.013	0.639	-1.587	0.113	0.539	-3.722	1612.97	-1.347	0.713	-1.888	0.059	0.326	-6.726	216.693	-0.71	0.673	-1.056	0.291	0.813	-3.737
Exon 26	937.052	-3.117	1.052	-2.964	0.003	0.042	-0.364	937.052	-2.417	0.734	-3.294	0.001	0.006	-0.322	1023.75	-2.248	0.733	-3.065	0.002	0.012	-0.416	122.158	0.872	1.471	0.593	0.553	0.969	0.288	1117.17	-3.851	1.286	-2.995	0.003	0.043	-0.578	193.135	-0.592	1.396	-0.424	0.671	0.982	0.126
Exon 27	1094.9	-3.223	0.963	-3.346	0.001	0.016	-0.475	1094.9	-2.428	0.66	-3.68	<0.001	0.002	-0.5	1196.39	-2.28	0.647	-3.525	<0.001	0.003	-0.622	141.57	0.801	1.493	0.536	0.592	0.98	0.29	1306.84	-3.906	1.163	-3.359	0.001	0.017	-0.753	221.112	-0.621	1.395	-0.445	0.656	0.979	0.159
Exon 28	900.847	-4.442	1.113	-3.992	<0.001	0.002	-0.469	900.847	-2.707	0.769	-3.52	<0.001	0.003	-0.524	980.888	-2.591	0.793	-3.266	0.001	0.006	-0.652	132.145	0.62	1.515	0.409	0.683	0.998	0.311	1061.2	-3.958	1.352	-2.928	0.003	0.05	-0.763	210.336	-0.447	1.37	-0.327	0.744	0.991	0.2
Exon 29	1112.59	-3.863	1.116	-3.462	0.001	0.011	-0.226	1112.59	-2.996	0.812	-3.689	<0.001	0.002	-0.329	1213.2	-2.683	0.834	-3.216	0.001	0.008	-0.422	155.178	0.726	1.512	0.48	0.631	0.99	0.283	1302.67	-3.231	1.362	-2.373	0.018	0.155	-0.441	266.928	0.467	1.369	0.341	0.733	0.989	0.264
Exon 30	1014.17	-4.035	1.162	-3.472	0.001	0.011	-0.467	1014.17	-3.278	0.784	-4.179	<0.001	<0.001	-0.553	1106.6	-3.167	0.819	-3.866	<0.001	0.001	-0.684	142.634	0.45	1.5	0.3	0.764	1	0.299	1194.32	-4.172	1.432	-2.913	0.004	0.052	-0.768	242.458	-0.322	1.334	-0.241	0.809	0.996	0.215
Exon 31	801.855	-4.733	1.274	-3.716	<0.001	0.005	-0.698	801.855	-3.93	0.899	-4.374	<0.001	<0.001	-0.873	875.319	-3.764	0.904	-4.163	<0.001	<0.001	-1.04	110.668	0.492	1.473	0.334	0.738	1	0.207	951.86	-4.582	1.533	-2.988	0.003	0.044	-1.08	178.83	-0.016	1.339	-0.012	0.991	1	0.167
Exon 32	921.221	-4.768	1.155	-4.129	<0.001	0.001	-0.5	921.221	-3.984	0.812	-4.905	<0.001	<0.001	-0.641	1000.97	-3.753	0.833	-4.505	<0.001	<0.001	-0.765	145.956	0.481	1.49	0.323	0.747	1	0.163	1074.87	-4.35	1.36	-3.199	0.001	0.026	-0.785	237.888	0.12	1.348	0.089	0.929	1	0.144
Exon 33	1099.52	-0.896	0.531	-1.689	0.091	0.391	-0.545	1099.52	-0.773	0.41	-1.886	0.059	0.158	-0.248	1195.18	-0.785	0.395	-1.986	0.047	0.133	-0.396	184.475	0.196	0.706	0.277	0.782	1	0.715	1282.77	-1.105	0.647	-1.708	0.088	0.408	-0.881	303.039	0.007	0.701	0.009	0.992	1	0.23
Exon 34	1105.43	-4.507	1.185	-3.804	<0.001	0.004	-0.439	1105.43	-4.064	0.883	-4.603	<0.001	<0.001	-0.562	1203.91	-3.911	0.891	-4.391	<0.001	<0.001	-0.674	163.201	0.803	1.453	0.553	0.58	0.977	0.159	1291.29	-4.409	1.403	-3.142	0.002	0.03	-0.694	279.433	0.399	1.354	0.295	0.768	0.993	0.139
Exon 35	1250.78	-4.341	1.246	-3.484	<0.001	0.011	-0.379	1250.78	-3.894	0.882	-4.413	<0.001	<0.001	-0.498	1362.19	-3.726	0.89	-4.186	<0.001	<0.001	-0.607	183.477	1.028	1.457	0.706	0.48	0.944	0.207	1458.78	-4.398	1.46	-3.013	0.003	0.041	-0.627	317.251	0.61	1.365	0.447	0.655	0.979	0.186
Exon 36	1217.88	-4.434	1.2	-3.694	<0.001	0.006	-0.392	1217.88	-3.729	0.899	-4.146	<0.001	<0.001	-0.499	1330.44	-3.511	0.906	-3.878	<0.001	0.001	-0.602	161.051	0.674	1.466	0.46	0.646	0.993	0.17	1441.17	-4.196	1.461	-2.873	0.004	0.057	-0.628	269.38	0.276	1.367	0.202	0.84	0.998	0.144
Exon 37	1105.8	-1.344	0.548	-2.454	0.014	0.123	-1.433	1105.8	-0.683	0.414	-1.649	0.099	0.23	-0.604	1209.36	-0.785	0.418	-1.879	0.06	0.16	-0.7	165.115	-0.499	0.753	-0.662	0.508	0.953	-0.017	1319.6	-1.47	0.663	-2.217	0.027	0.2	-1.643	272.878	-1.03	0.862	-1.195	0.232	0.752	-0.961
Exon 38	1057.2	-2.968	0.949	-3.127	0.002	0.028	-0.706	1057.2	-3.463	0.668	-5.185	<0.001	<0.001	-0.934	1149.31	-3.473	0.658	-5.276	<0.001	<0.001	-1.079	169.788	-1.1	1.405	-0.783	0.434	0.924	-0.002	1228.89	-3.362	1.03	-3.263	0.001	0.022	-1.037	287.603	-0.83	1.601	-0.519	0.604	0.969	0.04
Exon 39	888.524	-3.756	1.159	-3.24	0.001	0.021	-0.316	888.524	-3.279	0.812	-4.038	<0.001	0.001	-0.408	967.734	-3.281	0.882	-3.721	<0.001	0.002	-0.498	131.467	0.52	1.475	0.352	0.725	1	0.178	1035.42	-3.916	1.395	-2.807	0.005	0.066	-0.523	226.93	0.195	1.387	0.14	0.888	0.999	0.153
Exon 40	1117.2	-3.659	1.17	-3.128	0.002	0.028	-0.23	1117.2	-3.153	0.821	-3.839	<0.001	0.001	-0.319	1217.34	-3.175	0.889	-3.57	<0.001	0.003	-0.402	160.327	0.942	1.476	0.638	0.523	0.959	0.224	1308.64	-3.863	1.443	-2.677	0.007	0.087	-0.421	270.946	0.552	1.371	0.403	0.687	0.984	0.205
Exon 41	1212.72	-0.245	0.876	-0.28	0.779	0.951	0.234	1212.72	-3.299	0.633	-5.211	<0.001	<0.001	-1.762	1321.45	-3.199	0.658	-4.86	<0.001	<0.001	-1.699	195.435	-5.14	1.706	-3.012	0.003	0.059	-2.17	1433.66	0.005	0.911	0.006	0.996	1	0.362	302.901	-1.738	2.038	-0.853	0.394	0.89	-0.109
Exon 42	1192.48	-0.75	0.938	-0.8	0.424	0.798	-0.023	1192.48	-3.047	0.718	-4.243	<0.001	<0.001	-0.337	1296.49	-3.15	0.753	-4.184	<0.001	<0.001	-0.364	183.064	-2.192	1.598	-1.371	0.17	0.652	-0.16	1390.33	-0.949	1.082	-0.878	0.38	0.806	-0.087	299.637	0.199	1.37	0.145	0.885	0.999	0.117
Exon 43	1132.03	0.845	0.472	1.79	0.074	0.345	2.081	1132.03	-0.45	0.362	-1.245	0.213	0.391	-0.474	1233.16	-0.32	0.381	-0.841	0.4	0.591	-0.163	196.891	-1.209	0.516	-2.345	0.019	0.203	-2.457	1337.61	1.097	0.575	1.909	0.056	0.317	2.768	287.984	0.24	0.698	0.344	0.731	0.989	0.474
Exon 44	849.491	-2.243	1.045	-2.146	0.032	0.209	-0.305	849.491	-3.282	0.727	-4.513	<0.001	<0.001	-0.447	925.779	-3.65	0.777	-4.698	<0.001	<0.001	-0.529	121.04	0.109	1.455	0.075	0.94	1	0.086	994.711	-3.103	1.27	-2.442	0.015	0.137	-0.494	202.604	0.848	1.365	0.622	0.534	0.951	0.121
Exon 45	787.243	-2.403	1.034	-2.324	0.02	0.155	-0.26	787.243	-3.398	0.717	-4.736	<0.001	<0.001	-0.388	855.187	-3.793	0.764	-4.967	<0.001	<0.001	-0.466	124.091	0.225	1.457	0.154	0.877	1	0.115	917.617	-3.313	1.251	-2.648	0.008	0.092	-0.438	199.254	0.875	1.364	0.642	0.521	0.948	0.143
Exon 46	1038.5	-1.49	0.747	-1.994	0.046	0.262	-3.047	1038.5	-2.061	0.549	-3.757	<0.001	0.001	-4.733	1143.57	-1.943	0.581	-3.346	0.001	0.005	-4.705	175.769	-5.957	1.281	-4.651	<0.001	<0.001	-5.011	1297.9	-1.163	0.796	-1.461	0.144	0.533	-2.991	255.957	-4.95	1.885	-2.626	0.009	0.129	-3.297
Exon 47	1000.36	-1.237	0.614	-2.015	0.044	0.254	-3.845	1000.36	-2.047	0.451	-4.538	<0.001	<0.001	-6.884	1101.73	-1.931	0.459	-4.207	<0.001	<0.001	-6.654	202.532	-5.78	1.271	-4.546	<0.001	0.001	-8.526	1255.29	-0.883	0.662	-1.334	0.182	0.596	-3.334	290.099	-4.648	1.416	-3.282	0.001	0.03	-5.206
Exon 48	1029.2	2.809	0.513	5.48	<0.001	<0.001	43.593	1029.2	-1.705	0.388	-4.393	<0.001	<0.001	-12.451	1115.26	-2.041	0.384	-5.321	<0.001	<0.001	-12.97	563.648	-0.594	0.567	-1.049	0.294	0.816	-7.65	1341.92	2.306	0.599	3.847	<0.001	0.004	41.897	349.619	4.178	0.664	6.294	<0.001	<0.001	47.217
Exon 49	1532.89	1.696	0.545	3.109	0.002	0.029	33.04	1532.89	-2.072	0.397	-5.217	<0.001	<0.001	-20.709	1719.51	-2.413	0.397	-6.084	<0.001	<0.001	-23.403	595.695	-0.315	0.55	-0.573	0.567	0.973	-1.902	2198.81	1.046	0.627	1.67	0.095	0.426	26.41	420.025	3.573	0.644	5.552	<0.001	<0.001	47.911
Exon 50	1619.83	1.32	0.542	2.438	0.015	0.126	28.906	1619.83	-1.322	0.412	-3.206	0.001	0.008	-13.108	1823	-1.457	0.424	-3.435	0.001	0.004	-13.896	578.384	-0.634	0.476	-1.331	0.183	0.673	-6.997	2309.24	1.059	0.641	1.652	0.099	0.435	26.73	458.268	2.205	0.791	2.786	0.005	0.094	33.628
Exon 51	1784.51	1.1	0.563	1.956	0.05	0.276	25.881	1784.51	-1.466	0.426	-3.443	0.001	0.004	-14.403	2018.68	-1.583	0.441	-3.592	<0.001	0.002	-14.902	554.733	-0.802	0.466	-1.719	0.086	0.471	-10.297	2553.89	0.865	0.662	1.306	0.192	0.61	24.385	483.075	1.921	0.831	2.31	0.021	0.221	28.99
Exon 52	2096.94	1.645	0.483	3.407	0.001	0.013	32.249	2096.94	-0.948	0.389	-2.44	0.015	0.055	-9.491	2380.57	-1.042	0.379	-2.748	0.006	0.027	-10.888	635.727	-0.213	0.449	-0.475	0.635	0.992	0.741	3003.8	1.343	0.589	2.281	0.023	0.181	28.677	582.188	2.437	0.641	3.803	<0.001	0.006	40.305
Exon 53	2337.76	2.705	0.491	5.509	<0.001	<0.001	45.818	2337.76	-1.419	0.401	-3.538	<0.001	0.003	-16.022	2657.71	-1.521	0.374	-4.068	<0.001	<0.001	-17.717	760.338	-0.546	0.495	-1.103	0.27	0.79	-3.398	3429.6	2.402	0.583	4.124	<0.001	0.001	41.387	564.335	3.629	0.634	5.726	<0.001	<0.001	55.705
Exon 54	2866.73	2.188	0.447	4.898	<0.001	<0.001	32.985	2866.73	-0.957	0.391	-2.447	0.014	0.054	-11.247	3305.09	-1.074	0.345	-3.116	0.002	0.01	-12.288	818.751	-0.618	0.584	-1.058	0.29	0.812	-3.343	4290.74	1.97	0.558	3.532	<0.001	0.01	30.207	828.696	2.731	0.515	5.305	<0.001	<0.001	39.152
Exon 55	2888.51	1.828	0.48	3.807	<0.001	0.004	32.499	2888.51	-1.986	0.381	-5.216	<0.001	<0.001	-26.22	3323.86	-2.191	0.345	-6.348	<0.001	<0.001	-29.236	794.123	-0.651	0.508	-1.281	0.2	0.699	-5.309	4333.05	1.343	0.547	2.454	0.014	0.134	25.096	740.369	3.168	0.555	5.705	<0.001	<0.001	49.024
Exon 56	2061.88	2.386	0.487	4.897	<0.001	<0.001	43.778	2061.88	-1.174	0.392	-2.997	0.003	0.014	-11.446	2325.12	-1.217	0.38	-3.2	0.001	0.008	-11.076	707.285	-1.164	0.429	-2.717	0.007	0.107	-12.5	2935.3	2.387	0.588	4.061	<0.001	0.002	44.12	529.439	2.676	0.651	4.112	<0.001	0.002	42.696
Exon 57	1717.53	3.124	0.498	6.275	<0.001	<0.001	53.195	1717.53	-1.325	0.392	-3.382	0.001	0.005	-10.667	1909.15	-1.419	0.377	-3.768	<0.001	0.001	-9.743	665.541	-1.336	0.521	-2.563	0.01	0.141	-15.073	2376.86	3.169	0.593	5.343	<0.001	<0.001	54.719	392.014	3.529	0.596	5.92	<0.001	<0.001	49.39
Exon 58	1523.44	3.713	0.454	8.174	<0.001	<0.001	55.365	1523.44	-0.741	0.384	-1.929	0.054	0.147	-4.672	1666.08	-0.763	0.364	-2.098	0.036	0.108	-3.023	645.181	-1.088	0.502	-2.168	0.03	0.266	-13.792	1964.85	3.754	0.576	6.511	<0.001	<0.001	58.572	412.577	3.679	0.554	6.644	<0.001	<0.001	47.803
Exon 59	1144.78	-1.527	0.998	-1.531	0.126	0.466	-0.506	1144.78	-5.228	0.747	-6.996	<0.001	<0.001	-1.166	1256.27	-5.577	0.797	-7.001	<0.001	<0.001	-1.298	143.624	-2.672	1.304	-2.048	0.041	0.314	-0.314	1357.39	-2.214	1.082	-2.046	0.041	0.261	-0.811	276.98	0.936	1.375	0.681	0.496	0.939	0.172
Exon 60	893.177	-2.058	1.043	-1.973	0.049	0.27	-0.716	893.177	-3.857	0.737	-5.233	<0.001	<0.001	-1.204	977.636	-4.353	0.791	-5.502	<0.001	<0.001	-1.34	123.577	-2.602	1.376	-1.891	0.059	0.386	-0.329	1067.45	-2.604	1.157	-2.25	0.024	0.19	-1.03	207.493	-0.948	1.464	-0.647	0.517	0.947	-0.018
Exon 61	961.328	-2.223	1.11	-2.002	0.045	0.258	-0.668	961.328	-4.851	0.792	-6.127	<0.001	<0.001	-1.142	1051.09	-5.176	0.86	-6.019	<0.001	<0.001	-1.297	136.714	-2.107	1.359	-1.551	0.121	0.558	-0.142	1135.71	-2.978	1.214	-2.452	0.014	0.134	-1.024	243.444	0.29	1.371	0.212	0.832	0.997	0.13
Exon 62	1156.01	0.72	0.453	1.59	0.112	0.438	7	1156.01	0.787	0.351	2.241	0.025	0.083	10.208	1284.05	0.828	0.363	2.283	0.022	0.076	11.591	237.343	-0.103	0.573	-0.179	0.858	1	1.319	1456.23	0.932	0.587	1.586	0.113	0.469	10.171	336.314	0.182	0.506	0.359	0.72	0.988	-0.101
Exon 63	1141.29	-0.463	0.482	-0.961	0.337	0.734	-1.012	1141.29	0.004	0.376	0.012	0.991	0.997	1.492	1259.71	-0.055	0.391	-0.142	0.887	0.943	1.514	164.821	-0.057	0.461	-0.124	0.901	1	1.309	1400.14	-0.539	0.62	-0.869	0.385	0.809	-0.939	280.596	-0.343	0.606	-0.566	0.571	0.961	-1.144
Exon 64	941.354	-0.839	0.471	-1.782	0.075	0.348	-3.751	941.354	-0.105	0.371	-0.281	0.778	0.877	1.158	1043.26	-0.13	0.38	-0.342	0.732	0.848	1.511	148.045	-0.768	0.492	-1.561	0.118	0.553	-1.292	1172.69	-0.746	0.602	-1.238	0.216	0.644	-2.898	255.781	-1.158	0.609	-1.9	0.057	0.387	-5.702
Exon 65	2347.68	1.746	0.503	3.471	0.001	0.011	5.946	2347.68	2.286	0.369	6.199	<0.001	<0.001	8.468	2736.13	2.201	0.344	6.394	<0.001	<0.001	9.267	786.583	2.25	0.608	3.701	<0.001	0.01	3.391	3692.05	1.573	0.536	2.934	0.003	0.049	7.78	778.215	1.889	0.726	2.602	0.009	0.135	1.905
Exon 66	2376.63	1.199	0.457	2.624	0.009	0.088	5.526	2376.63	1.423	0.355	4.005	<0.001	0.001	7.642	2769.84	1.458	0.34	4.289	<0.001	<0.001	8.403	783.646	0.737	0.464	1.59	0.112	0.537	2.8	3736.69	1.257	0.537	2.34	0.019	0.164	7.272	777.936	0.726	0.559	1.3	0.193	0.698	1.669
Exon 67	1208.35	-4.693	1.211	-3.876	<0.001	0.003	-0.854	1208.35	-3.253	0.806	-4.034	<0.001	0.001	-0.804	1323.46	-3.559	0.798	-4.46	<0.001	<0.001	-0.952	158.734	1.12	1.466	0.764	0.445	0.93	0.146	1431.14	-6.116	1.376	-4.444	<0.001	<0.001	-1.191	288.282	-1.377	1.605	-0.858	0.391	0.889	-0.093
Exon 68	972.345	-4.645	1.211	-3.835	<0.001	0.004	-1.027	972.345	-3.169	0.806	-3.929	<0.001	0.001	-0.923	1067.6	-3.459	0.796	-4.346	<0.001	<0.001	-1.099	119.696	1.067	1.482	0.72	0.472	0.941	0.206	1163.16	-6.034	1.375	-4.388	<0.001	0.001	-1.427	217.546	-1.408	1.731	-0.814	0.416	0.902	-0.122
Exon 69	1043.9	-4.544	1.107	-4.106	<0.001	0.001	-0.949	1043.9	-2.855	0.726	-3.933	<0.001	0.001	-0.82	1149.52	-3.148	0.752	-4.186	<0.001	<0.001	-0.994	112.388	1.458	1.475	0.988	0.323	0.845	0.299	1265.13	-5.94	1.307	-4.544	<0.001	<0.001	-1.345	202.022	-1.277	1.724	-0.741	0.459	0.925	-0.052
Exon 70	940.218	-4.495	1.121	-4.009	<0.001	0.002	-1.085	940.218	-2.268	0.739	-3.068	0.002	0.012	-0.544	1039.17	-2.674	0.77	-3.472	0.001	0.003	-0.674	85.885	1.228	1.463	0.84	0.401	0.905	0.283	1152.63	-5.658	1.34	-4.222	<0.001	0.001	-1.378	159.159	-1.716	1.799	-0.954	0.34	0.854	-0.42
Exon 71	1224.3	-4.885	1.152	-4.242	<0.001	0.001	-1.035	1224.3	-2.707	0.749	-3.617	<0.001	0.002	-0.77	1346.75	-3.137	0.802	-3.91	<0.001	0.001	-0.914	136.994	1.04	1.461	0.712	0.477	0.943	0.149	1474.97	-6.109	1.352	-4.517	<0.001	<0.001	-1.361	250.585	-1.928	1.799	-1.072	0.284	0.807	-0.298
Exon 72	1226.09	-4.833	1.188	-4.069	<0.001	0.002	-0.789	1226.09	-3.498	0.791	-4.42	<0.001	<0.001	-0.769	1340.26	-3.742	0.825	-4.535	<0.001	<0.001	-0.914	172.314	1.312	1.464	0.896	0.37	0.884	0.16	1437.3	-6.282	1.404	-4.475	<0.001	<0.001	-1.118	321.301	-1.214	1.598	-0.76	0.447	0.919	-0.045
Exon 73	1309.46	-18.841	1.227	-15.35	<0.001	<0.001	-0.813	1309.46	-3.926	0.823	-4.768	<0.001	<0.001	-0.852	1426.6	-4.165	0.845	-4.929	<0.001	<0.001	-1.008	205.153	1.459	1.464	0.997	0.319	0.841	0.151	1514.84	-6.539	1.43	-4.572	<0.001	<0.001	-1.168	381.906	-0.899	1.661	-0.541	0.588	0.965	-0.009
Exon 74	909.529	-4.766	1.206	-3.953	<0.001	0.002	-1.252	909.529	-4.14	0.802	-5.162	<0.001	<0.001	-1.339	991.848	-4.393	0.826	-5.321	<0.001	<0.001	-1.569	144.555	0.704	1.461	0.482	0.63	0.99	0.133	1055.57	-6.162	1.363	-4.522	<0.001	<0.001	-1.774	270.672	-0.98	1.899	-0.516	0.606	0.97	-0.073
Exon 75	870.961	-6.801	1.209	-5.624	<0.001	<0.001	-1.837	870.961	-3.111	0.797	-3.905	<0.001	0.001	-1.716	948.162	-3.572	0.814	-4.386	<0.001	<0.001	-2.009	150.588	0.94	1.452	0.647	0.517	0.957	0.158	1006.67	-6.744	1.387	-4.86	<0.001	<0.001	-2.503	281.222	-2.173	2.003	-1.085	0.278	0.801	-0.336
Exon 76	905.142	-6.43	1.282	-5.017	<0.001	<0.001	-1.394	905.142	-4.499	0.862	-5.217	<0.001	<0.001	-1.547	983.948	-4.753	0.893	-5.323	<0.001	<0.001	-1.812	158.144	0.956	1.456	0.657	0.511	0.954	0.156	1046.24	-7.365	1.468	-5.015	<0.001	<0.001	-1.998	283.148	-0.767	1.907	-0.402	0.687	0.984	-0.03
Exon 77	744.204	-1.852	0.712	-2.601	0.009	0.093	-3.34	744.204	-0.704	0.538	-1.307	0.191	0.363	0.734	816.921	-0.769	0.54	-1.422	0.155	0.315	0.866	118.994	-0.87	1.424	-0.611	0.541	0.965	-0.239	894.988	-1.933	0.924	-2.091	0.037	0.245	-3.002	212.927	-2.242	0.94	-2.384	0.017	0.196	-4.107
Exon 78	913.781	-6.733	1.249	-5.392	<0.001	<0.001	-1.579	913.781	-3.394	0.835	-4.062	<0.001	<0.001	-1.527	997.133	-3.526	0.861	-4.097	<0.001	<0.001	-1.791	144.793	0.946	1.459	0.648	0.517	0.957	0.166	1071.33	-7.331	1.449	-5.06	<0.001	<0.001	-2.179	261.498	-1.975	2.121	-0.931	0.352	0.863	-0.223
Exon 79	989.386	-5.207	1.096	-4.749	<0.001	<0.001	-1.401	989.386	-2.569	0.705	-3.644	<0.001	0.002	-1.123	1078.95	-2.782	0.725	-3.837	<0.001	0.001	-1.326	156.465	0.982	1.461	0.672	0.501	0.952	0.169	1157.29	-6.37	1.347	-4.73	<0.001	<0.001	-1.86	281.344	-2.573	1.48	-1.739	0.082	0.469	-0.365
Exon 80	719.991	-3.595	1.01	-3.558	<0.001	0.008	-1.509	719.991	-2.202	0.669	-3.294	0.001	0.006	-1.2	788.64	-2.522	0.727	-3.471	0.001	0.003	-1.515	103.935	2.484	1.207	2.057	0.04	0.31	0.825	854.424	-5.337	1.312	-4.067	<0.001	0.002	-2.222	190.815	-0.297	1.138	-0.261	0.794	0.995	0.118
Exon 81	796.726	-0.684	0.61	-1.121	0.262	0.662	-0.75	796.726	-1.343	0.452	-2.973	0.003	0.015	-1.143	871.28	-1.495	0.477	-3.137	0.002	0.009	-1.316	132.952	-0.272	0.721	-0.377	0.707	1	-0.022	943.242	-1.09	0.773	-1.41	0.158	0.558	-1.148	228.426	0.312	0.641	0.486	0.627	0.974	0.146
Exon 82	828.142	-19.563	1.251	-15.636	<0.001	<0.001	-1.357	828.142	-4.583	0.844	-5.431	<0.001	<0.001	-1.562	901.013	-4.849	0.867	-5.594	<0.001	<0.001	-1.833	141.512	1.211	1.472	0.823	0.411	0.911	0.178	960.865	-20.513	1.458	-14.066	<0.001	<0.001	-1.974	252.422	-0.682	1.413	-0.482	0.629	0.975	0.036
Exon 83	964.554	-18.854	1.293	-14.587	<0.001	<0.001	-0.959	964.554	-4.439	0.881	-5.037	<0.001	<0.001	-1.108	1049.53	-4.711	0.913	-5.159	<0.001	<0.001	-1.309	159.472	1.437	1.467	0.979	0.327	0.849	0.187	1117.42	-21.321	1.52	-14.022	<0.001	<0.001	-1.418	286.66	-0.4	1.431	-0.28	0.78	0.994	0.078
Exon 84	873.346	-19.516	1.285	-15.19	<0.001	<0.001	-0.951	873.346	-4.204	0.879	-4.783	<0.001	<0.001	-1.075	953.901	-4.446	0.913	-4.868	<0.001	<0.001	-1.28	129.357	1.274	1.48	0.861	0.389	0.897	0.242	1026.84	-20.124	1.52	-13.242	<0.001	<0.001	-1.418	232.11	-0.551	1.44	-0.382	0.702	0.986	0.104
Exon 85	759.654	-19.397	1.187	-16.346	<0.001	<0.001	-1.393	759.654	-3.441	0.825	-4.173	<0.001	<0.001	-1.419	833.975	-3.846	0.854	-4.506	<0.001	<0.001	-1.673	98.004	0.855	1.482	0.577	0.564	0.972	0.212	911.07	-19.986	1.465	-13.641	<0.001	<0.001	-1.972	176.822	-1.401	1.479	-0.947	0.344	0.857	-0.086
Exon 86	862.823	-3.185	1.005	-3.168	0.002	0.025	-1.775	862.823	-2.47	0.695	-3.553	<0.001	0.003	-1.822	950.76	-2.636	0.734	-3.589	<0.001	0.002	-2.06	102.154	-2.334	1.371	-1.703	0.089	0.48	-0.309	1052.75	-3.405	1.119	-3.042	0.002	0.038	-2.316	182.006	-2.875	1.891	-1.521	0.128	0.582	-0.565
Exon 87	823.379	-4.832	1.21	-3.994	<0.001	0.002	-1.546	823.379	-3.367	0.8	-4.208	<0.001	<0.001	-1.549	908.548	-3.828	0.793	-4.826	<0.001	<0.001	-1.853	87.876	1.306	1.478	0.883	0.377	0.888	0.404	1005.42	-6.256	1.384	-4.52	<0.001	<0.001	-2.237	164.015	-1.164	1.635	-0.712	0.476	0.932	0.02
Exon 88	932.225	-18.378	1.284	-14.317	<0.001	<0.001	-1.022	932.225	-3.911	0.878	-4.453	<0.001	<0.001	-1.115	1025.22	-4.133	0.916	-4.512	<0.001	<0.001	-1.326	107.912	1.17	1.47	0.796	0.426	0.92	0.245	1124.45	-19.915	1.541	-12.925	<0.001	<0.001	-1.503	196.131	-0.744	1.419	-0.524	0.6	0.968	0.068
Exon 89	931.074	-5.523	1.273	-4.34	<0.001	0.001	-0.878	931.074	-3.798	0.863	-4.399	<0.001	<0.001	-0.994	1019.49	-4.206	0.906	-4.641	<0.001	<0.001	-1.204	125.441	2.229	1.464	1.522	0.128	0.573	0.363	1106.41	-20.351	1.526	-13.336	<0.001	<0.001	-1.357	224.316	0.304	1.348	0.225	0.822	0.997	0.209
Exon 90	904.275	-18.966	1.243	-15.258	<0.001	<0.001	-1.005	904.275	-3.864	0.838	-4.61	<0.001	<0.001	-1.102	988.074	-4.193	0.865	-4.848	<0.001	<0.001	-1.308	132.903	1.324	1.474	0.898	0.369	0.883	0.224	1059.93	-20.281	1.478	-13.721	<0.001	<0.001	-1.475	247.407	-0.684	1.398	-0.489	0.625	0.974	0.057
Exon 91	1121.48	-17.813	1.203	-14.813	<0.001	<0.001	-0.723	1121.48	-3.596	0.81	-4.441	<0.001	<0.001	-0.778	1228.67	-3.923	0.866	-4.53	<0.001	<0.001	-0.94	145.333	1.53	1.475	1.038	0.299	0.822	0.266	1328.5	-19.736	1.479	-13.342	<0.001	<0.001	-1.092	269.975	-0.488	1.399	-0.349	0.727	0.989	0.114
Exon 92	1139.23	-19.801	1.214	-16.309	<0.001	<0.001	-0.724	1139.23	-3.378	0.815	-4.145	<0.001	<0.001	-0.733	1250.4	-3.679	0.866	-4.251	<0.001	<0.001	-0.882	137.132	1.457	1.446	1.008	0.314	0.836	0.227	1360.38	-19.913	1.496	-13.309	<0.001	<0.001	-1.063	252.91	-0.775	1.377	-0.563	0.573	0.961	0.046
Exon 93	1335.19	-18.873	1.299	-14.534	<0.001	<0.001	-0.568	1335.19	-3.652	0.892	-4.093	<0.001	<0.001	-0.647	1463.98	-4.137	0.938	-4.412	<0.001	<0.001	-0.787	163.967	1.765	1.452	1.216	0.224	0.733	0.262	1589.64	-22.376	1.567	-14.279	<0.001	<0.001	-0.889	299.629	0.06	1.403	0.043	0.966	1	0.16
Exon 94	1049.66	-1.287	0.775	-1.661	0.097	0.404	-0.489	1049.66	-2.134	0.555	-3.846	<0.001	0.001	-0.824	1152.47	-2.539	0.588	-4.316	<0.001	<0.001	-1.149	132.216	1.174	0.742	1.581	0.114	0.542	1.305	1259.58	-2.391	0.919	-2.601	0.009	0.101	-1.234	236.787	1.52	0.945	1.609	0.108	0.536	1.22
Exon 95	1057.87	-16.87	1.307	-12.904	<0.001	<0.001	-0.821	1057.87	-5.605	0.918	-6.106	<0.001	<0.001	-0.911	1160.01	-6.634	0.958	-6.925	<0.001	<0.001	-1.1	133.437	1.832	1.453	1.262	0.207	0.71	0.311	1260.93	-20.074	1.566	-12.819	<0.001	<0.001	-1.253	243.473	0.486	1.569	0.31	0.757	0.992	0.159
Exon 96	825.674	-0.634	0.799	-0.794	0.427	0.8	0.559	825.674	-0.314	0.595	-0.528	0.597	0.752	1.141	907.712	-0.323	0.623	-0.518	0.605	0.759	1.155	108.235	-1.112	1.438	-0.774	0.439	0.927	1.07	991.615	-0.491	1.06	-0.463	0.644	0.93	0.593	193.499	-1.077	0.902	-1.194	0.233	0.752	0.508
Exon 97	1462.67	-2.097	0.611	-3.431	0.001	0.012	-23.569	1462.67	-4.086	0.395	-10.343	<0.001	<0.001	-38.845	1691.31	-4.341	0.377	-11.499	<0.001	<0.001	-44.073	169.967	-1.46	0.57	-2.561	0.01	0.141	-5.127	2225.3	-2.784	0.592	-4.706	<0.001	<0.001	-35.592	225.363	0.393	0.626	0.628	0.53	0.95	3.355
Exon 99	351.785	-1.682	1.247	-1.349	0.177	0.553	0.942	351.785	-3.251	0.908	-3.58	<0.001	0.002	0.719	393.773	-3.579	0.964	-3.711	<0.001	0.002	0.149	13.761	0.376	1.446	0.26	0.795	1	4.508	464.449	-2.047	1.486	-1.378	0.168	0.575	-0.365	13.533	1.615	1.478	1.093	0.274	0.797	3.994
Exon 100	266.044	-1.192	1.226	-0.972	0.331	0.729	1.366	266.044	-2.653	0.911	-2.911	0.004	0.018	1.284	298.343	-3.471	0.965	-3.595	<0.001	0.002	-0.131	11.454	2.757	1.347	2.046	0.041	0.314	10.655	354.876	-2.92	1.553	-1.88	0.06	0.33	-1.871	11.66	3.245	1.345	2.412	0.016	0.187	8.915
Exon 101	247.894	-0.534	0.965	-0.553	0.58	0.882	2.773	247.894	-0.724	0.707	-1.024	0.306	0.496	3.581	278.08	-1.095	0.736	-1.488	0.137	0.289	2.124	12.847	1.782	1.242	1.435	0.151	0.619	13.279	333.712	-1.457	1.15	-1.267	0.205	0.63	-0.558	10.881	1.356	1.285	1.055	0.291	0.813	10.598
Exon 102	281.681	-0.393	1.079	-0.365	0.715	0.933	2.897	281.681	-2.265	0.816	-2.776	0.006	0.025	1.112	315.21	-3.037	0.874	-3.477	0.001	0.003	-0.843	14.646	2.631	1.222	2.154	0.031	0.271	14.096	374.555	-2.08	1.292	-1.61	0.107	0.457	-1.591	13.752	3.602	1.187	3.034	0.002	0.055	13.347
Exon 103	326.87	-0.62	1.051	-0.59	0.555	0.87	1.787	326.87	-2.513	0.796	-3.159	0.002	0.009	0.371	365.596	-3.224	0.847	-3.805	<0.001	0.001	-1.288	17.082	2.379	1.3	1.831	0.067	0.415	11.371	433.524	-2.234	1.247	-1.792	0.073	0.369	-2.021	16.358	3.307	1.186	2.787	0.005	0.094	10.638
Exon 104	297.088	-1.321	1.27	-1.04	0.299	0.698	1.408	297.088	-4.903	0.937	-5.231	<0.001	<0.001	0.081	331.969	-5.24	1.027	-5.103	<0.001	<0.001	-0.775	16.588	-0.705	1.423	-0.495	0.621	0.988	5.771	392.602	-1.734	1.505	-1.153	0.249	0.686	-0.562	16.838	1.817	1.496	1.215	0.224	0.741	5.984
Exon 105	326.96	-0.098	1.15	-0.085	0.932	0.988	2.216	326.96	-3.184	0.876	-3.633	<0.001	0.002	-0.264	365.399	-4.278	0.959	-4.462	<0.001	<0.001	-1.305	17.528	1.371	1.111	1.235	0.217	0.723	6.668	430.406	-1.415	1.374	-1.03	0.303	0.743	-0.186	19.334	3.678	1.21	3.039	0.002	0.054	7.787
Exon 106	285.516	-0.604	1.243	-0.486	0.627	0.901	1.533	285.516	-3.231	0.914	-3.535	<0.001	0.003	-0.444	319.966	-4.111	0.986	-4.168	<0.001	<0.001	-1.359	13.082	1.394	1.307	1.066	0.286	0.808	5.638	378.49	-1.945	1.496	-1.3	0.194	0.614	-0.577	15.257	3.148	1.295	2.43	0.015	0.182	6.42
Exon 107	301.253	0.237	0.732	0.323	0.746	0.942	-3.432	301.253	3.751	0.446	8.41	<0.001	<0.001	25.796	334.419	3.822	0.438	8.73	<0.001	<0.001	27.406	20.433	2.816	0.832	3.384	0.001	0.025	15.078	384.492	-0.14	0.803	-0.174	0.862	0.981	0.477	25.277	-1.219	0.823	-1.48	0.139	0.603	-11.851
Exon 108	416.029	4.4	0.913	4.822	<0.001	<0.001	2.591	416.029	2.097	0.76	2.759	0.006	0.026	1.285	458.314	1.335	0.817	1.635	0.102	0.235	0.959	32.69	1.337	0.692	1.932	0.053	0.366	3.519	523.273	3.85	1.134	3.395	0.001	0.015	1.83	28.746	3.651	0.972	3.757	<0.001	0.007	4.39
Exon 109	306.052	2.294	1.088	2.109	0.035	0.221	2.083	306.052	-0.227	0.843	-0.269	0.788	0.882	1.265	336.587	-2.091	0.969	-2.157	0.031	0.097	1.099	27.607	0.689	0.762	0.905	0.366	0.88	2.424	385.769	1.522	1.404	1.084	0.278	0.718	1.695	22.82	2.926	1.068	2.74	0.006	0.104	3.019
Exon 110	378.483	3.415	0.935	3.654	<0.001	0.006	1.529	378.483	1.607	0.754	2.133	0.033	0.102	1.446	415.229	1.444	0.817	1.768	0.077	0.192	1.464	35.633	0.266	0.824	0.323	0.747	1	1.376	477.444	3.36	1.137	2.955	0.003	0.047	1.567	23.855	1.979	1.071	1.848	0.065	0.413	1.479
Exon 111	241.134	3.917	0.652	6.008	<0.001	<0.001	8.739	241.134	1.811	0.542	3.342	0.001	0.005	2.868	262.858	1.079	0.633	1.704	0.088	0.212	2.474	35.214	0.419	0.609	0.688	0.492	0.948	5.745	305.18	3.676	0.718	5.12	<0.001	<0.001	7.776	16.787	3.222	0.756	4.262	<0.001	0.001	11.048
Exon 112	260.575	1.74	0.997	1.746	0.081	0.365	0.87	260.575	0.453	0.772	0.586	0.558	0.722	1.201	284.093	0.753	0.876	0.859	0.39	0.582	1.518	31.475	-1.89	1.286	-1.47	0.142	0.601	-0.859	328.187	2.405	1.215	1.98	0.048	0.287	1.594	18.338	-0.093	1.355	-0.069	0.945	1	-0.783
Exon 113	362.899	0.354	1.01	0.351	0.726	0.936	-0.03	362.899	1.948	0.7	2.783	0.005	0.025	0.859	394.426	2.079	0.745	2.791	0.005	0.024	0.943	47.309	0.595	1.443	0.413	0.68	0.998	0.305	453.354	0.564	1.22	0.462	0.644	0.93	0.169	31.079	-0.788	1.403	-0.562	0.574	0.961	-0.469
Exon 114	303.053	-0.382	1.073	-0.356	0.722	0.935	-0.048	303.053	1.023	0.753	1.358	0.175	0.342	0.848	328.774	1.046	0.815	1.284	0.199	0.374	0.918	42.296	0.634	1.451	0.437	0.662	0.995	0.384	377.682	-0.438	1.365	-0.321	0.748	0.958	0.119	28.13	-0.764	1.385	-0.551	0.581	0.963	-0.415
Exon 115	326.895	0.395	0.995	0.397	0.692	0.925	-0.025	326.895	2.326	0.684	3.399	0.001	0.004	1.001	355.767	2.453	0.731	3.356	0.001	0.005	1.07	41.092	0.878	1.463	0.6	0.548	0.967	0.544	409.564	0.554	1.2	0.462	0.644	0.93	0.142	25.582	-0.913	1.361	-0.671	0.502	0.942	-0.385
Exon 116	355.21	0.438	0.987	0.443	0.658	0.913	-0.028	355.21	2.122	0.682	3.11	0.002	0.01	0.839	386.319	2.218	0.729	3.044	0.002	0.012	0.901	45.271	0.806	1.469	0.549	0.583	0.977	0.425	445.423	0.555	1.209	0.459	0.646	0.93	0.122	26.994	-0.735	1.346	-0.546	0.585	0.964	-0.354
Exon 117	325.025	0.705	1.005	0.702	0.483	0.833	-0.142	325.025	2.579	0.692	3.727	<0.001	0.002	1.5	355.165	2.766	0.738	3.749	<0.001	0.001	1.649	34.628	0.87	1.453	0.599	0.549	0.968	0.516	410.324	0.936	1.21	0.774	0.439	0.844	0.21	19.267	-0.891	1.375	-0.648	0.517	0.946	-0.922
Exon 118	350.157	-0.124	0.954	-0.131	0.896	0.981	-0.11	350.157	1.173	0.659	1.78	0.075	0.188	1.08	381.259	1.317	0.694	1.896	0.058	0.155	1.213	42.92	0.09	1.467	0.061	0.951	1	0.2	440.162	0.016	1.136	0.014	0.989	1	0.203	25.38	-1.121	1.392	-0.806	0.42	0.905	-0.809
Exon 119	254.907	-0.826	1.119	-0.738	0.46	0.821	-0.063	254.907	0.102	0.808	0.127	0.899	0.948	0.926	276.974	0.442	0.873	0.506	0.613	0.765	1.034	34.005	-0.052	1.482	-0.035	0.972	1	0.208	319.561	-0.437	1.405	-0.311	0.756	0.959	0.193	21.108	-0.831	1.386	-0.6	0.549	0.956	-0.633
Exon 120	288.677	-0.721	1.189	-0.606	0.544	0.865	-0.052	288.677	0.345	0.825	0.419	0.675	0.808	0.639	312.67	0.314	0.932	0.336	0.737	0.851	0.694	42.048	0.4	1.463	0.274	0.784	1	0.276	359.769	-0.879	1.57	-0.56	0.576	0.906	0.078	27.45	-0.688	1.338	-0.515	0.607	0.97	-0.339
Exon 121	323.572	0.151	0.992	0.152	0.879	0.978	0.062	323.572	1.226	0.692	1.771	0.077	0.191	0.712	350.301	1.157	0.745	1.552	0.121	0.265	0.719	47.665	1.288	1.454	0.885	0.376	0.887	0.665	402.767	-0.094	1.243	-0.075	0.94	0.993	0.084	31.244	0.136	1.345	0.101	0.92	1	0.03
Exon 122	299.759	0.304	0.991	0.307	0.759	0.946	0.097	299.759	1.431	0.691	2.071	0.038	0.114	0.927	326.112	1.35	0.744	1.813	0.07	0.178	0.939	37.979	1.486	1.449	1.025	0.305	0.828	0.853	375.567	0.034	1.234	0.028	0.978	0.998	0.13	23.911	0.292	1.346	0.217	0.828	0.997	0.044
Exon 123	219.499	0.305	0.996	0.306	0.76	0.946	0.156	219.499	1.496	0.691	2.166	0.03	0.096	1.362	238.479	1.386	0.745	1.862	0.063	0.164	1.355	28.905	1.772	1.456	1.218	0.223	0.732	1.41	275.389	-0.065	1.236	-0.052	0.958	0.996	0.15	17.024	0.477	1.338	0.356	0.722	0.988	0.205
Exon 124	371.241	1.389	0.93	1.494	0.135	0.483	0.114	371.241	2.867	0.644	4.454	<0.001	<0.001	1.075	405.032	2.959	0.681	4.347	<0.001	<0.001	1.096	42.053	1.718	1.446	1.188	0.235	0.746	0.935	466.691	1.509	1.07	1.41	0.159	0.558	0.171	25.727	0.391	1.347	0.29	0.772	0.993	0.009
