# Supplementary material for: OBSCN undergoes extensive alternative splicing during human cardiac and skeletal muscle development
Source: Skelet Muscle. 2025 Mar 1;15:5. doi: 10.1186/s13395-025-00374-6 (PMC11871629; doi:10.1186/s13395-025-00374-6)
Supplement: Supplementary file 3 — Additional file 3: Table S2. RT-qPCR of inclusion level changes of OBSCN exons in fetal and post-natal skeletal muscle samples. [file 13395_2025_374_MOESM3_ESM.xls]

## Sheet: Sheet 1
Table S2: RT-qPCR of inclusion level changes of OBSCN exons in fetal and post-natal skeletal muscle samples. The relative expression values togetehr with statistics obtained from unpaired two-tailed t-test are included.The postnatal samples are denoted with AM and fetal muscle with FM.
Type	Ex16-Ex17	Ex18-Ex19
AM1	1	1
AM2	0.512605	0.672269
FM1	1.125	1.0625
FM2	1.18182	0.772727
Two-tailed t-test
t statistic (AM vs FM)	-1.61855	-0.372506
p value (AM vs FM)	0.34752	0.74576
standard error (AM vs FM)	0.245348	0.218733
mean difference (AM vs FM)	-0.397107	-0.0814792
