# Supplementary material for: OBSCN undergoes extensive alternative splicing during human cardiac and skeletal muscle development
Source: Skelet Muscle. 2025 Mar 1;15:5. doi: 10.1186/s13395-025-00374-6 (PMC11871629; doi:10.1186/s13395-025-00374-6)
Supplement: Supplementary file 4 — Additional file 4: Table S3. Canonical exon-exon junction level changes (for non-consecutive exons). [file 13395_2025_374_MOESM4_ESM.xlsx]

## Sheet: Sheet 1
Table S3: Canonical exon-exon junction level changes (for non-consecutive exons). Differences in their average normalized junction levels, comparing postnatal skeletal muscle to fetal skeletal muscle (DeltaEJ(AM/FM)) and adult heart to fetal heart samples (DeltaEJ(AH/FH)), is stated under their corresponding columns. Furthermore, Jonckheere Terpstra method was used to test whether the exon-exon j…
Exon-exon junction	P(AM>FM)	DeltaEJ (AM/FM)	P(AH>FH)	DeltaEJ (AH/FH)
chr1:228243458-228246528:+,EX15,EX18	1e-04	0.0861	0.29	0.0485
chr1:228244571-228256651:+,EX16,EX20	1e-04	0.0424	0.463	0.0243
chr1:228256926-228273272:+,EX20,EX25	1e-04	0.0253	0.473	0.0106
chr1:228288888-228292523:+,EX47,EX49	0.0264	0.00979	0.416	0.00665
chr1:228288888-228293353:+,EX47,EX50	1e-04	0.0126	0.578	0.0171
chr1:228292161-228294152:+,EX48,EX51	1e-04	0.0497	0.7	0.00571
chr1:228353062-228362576:+,EX96,EX99	1e-04	0.339	0.0911	0.0496
