# Supplementary material for: OBSCN undergoes extensive alternative splicing during human cardiac and skeletal muscle development
Source: Skelet Muscle. 2025 Mar 1;15:5. doi: 10.1186/s13395-025-00374-6 (PMC11871629; doi:10.1186/s13395-025-00374-6)
Supplement: Supplementary file 5 — Additional file 5: Table S4. Non-canonical exon-exon junction level changes (for non-consecutive exons). [file 13395_2025_374_MOESM5_ESM.xlsx]

## Sheet: Sheet 1
Table S4: Non-canonical exon-exon junction levels changes (for non-consecutive exons). Differences in their average normalized junction levels, comparing postnatal skeletal muscle to fetal skeletal muscle (DeltaEJ(AM/FM)) and adult heart to fetal heart samples (DeltaEJ(AH/FH)), is stated under their corresponding columns. Furthermore, Jonckheere Terpstra method was used to test whether the exon-e…
Exon-exon junction	P(AM>FM)	DeltaEJ (AM/FM)	P(AH>FH)	DeltaEJ (AH/FH)
chr1:228293518-228294318:+,ex50,ex51	1e-04	0.0268	0.807	-0.0108
chr1:228295020-228300123:+,ex52,ex55	1e-04	0.0576	1	0
chr1:228300020-228303814:+,ex56,ex56	8e-04	0.0422	1	0
