# Supplementary material for: OBSCN undergoes extensive alternative splicing during human cardiac and skeletal muscle development
Source: Skelet Muscle. 2025 Mar 1;15:5. doi: 10.1186/s13395-025-00374-6 (PMC11871629; doi:10.1186/s13395-025-00374-6)
Supplement: Supplementary file 6 — Additional file 6: Table S5. Alternative last exon PSI value changes. [file 13395_2025_374_MOESM6_ESM.xlsx]

## Sheet: Sheet 1
Table S5: Alternative last exon PSI value changes. The statistics were measured using IntEREst and the comparisons include: muscle vs heart (M), postnatal vs fetal (A), postnatal muscle vs fetal muscle samples (AM/FM), postnatal heart vs fetal heart samples (AH/FH), postnatal muscle vs postnatal heart samples (AM/AH), and fetal muscle vs fetal heart samples (FM/FH).
Exon	Coordinates	FDR (AH/FH)	P (AH/FH)	DeltaPSI (AH/FH)	FDR (AM/FM)	P (AM/FM)	DeltaPSI (AM/FM)	FDR (AM/AH)	P (AM/AH)	DeltaPSI (AM/AH)	FDR (FM/FH)	P (FM/FH)	DeltaPSI (FM/FH)
Exon 12	chr1:228217395-228218222:+	0.986	0.844	0.108	0.309	0.134	-0.027	0.339	0.076	0.099	0.99	0.803	-0.036
Exon 98	chr1:228359597-228361250:+	0.898	0.599	5.925	3.57423e-19	2.59341e-21	-36.95	0.082	0.009	21.378	0.007	0.00011562	-21.498
Exon 125, Exon 126	chr1:228378618-228378874:+, chr1:228378618-228378876:+	0.858	0.508	-5.571	3.41886e-19	2.44001e-21	37.031	0.08	0.008	-21.521	0.004	5.72253e-05	21.08
