# Supplementary material for: OBSCN undergoes extensive alternative splicing during human cardiac and skeletal muscle development
Source: Skelet Muscle. 2025 Mar 1;15:5. doi: 10.1186/s13395-025-00374-6 (PMC11871629; doi:10.1186/s13395-025-00374-6)
Supplement: Supplementary file 7 — Additional file 7: Table S6. RT-qPCR of inclusion level changes of long vs short OBSCN isoforms in fetal and post-natal skeletal muscle samples. [file 13395_2025_374_MOESM7_ESM.xls]

## Sheet: Sheet 1
Table S6: RT-qPCR of inclusion level changes of long vs short OBSCN isoforms in fetal and post-natal skeletal muscle samples. The relative expression values togetehr with statistics obtained from unpaired two-tailed t-test are included. The postnatal samples are denoted with AM and fetal muscle with FM.
TYPE	Long_96-99	Long_119-120	Short_97-98
AM1	1	1	1
AM2	0.901235	1.33333	0.419753
FM1	0.111111	0.388889	1.05556
FM2	0.103448	0.344828	1.86207
Two-tailed t-test
t statistic (AM vs FM)	17.0264	4.75747	-1.50759
p value (AM vs FM)	0.0361789	0.125658	0.282518
standard error (AM vs FM)	0.0495311	0.168116	0.496777
mean difference (AM vs FM)	0.843338	0.799808	-0.748936
