# Supplementary material for: OBSCN undergoes extensive alternative splicing during human cardiac and skeletal muscle development
Source: Skelet Muscle. 2025 Mar 1;15:5. doi: 10.1186/s13395-025-00374-6 (PMC11871629; doi:10.1186/s13395-025-00374-6)
Supplement: Supplementary file 8 — Additional file 8: Table S7. The studied splicing factors. [file 13395_2025_374_MOESM8_ESM.xls]

## Sheet: Sheet 1
Table S7: The studied splicing factors. The name of the genes are mentioned together with a matrix constructed with 0 and 1 values. Number 1 indicates in which of the 3 resources (from where the splicing factors were retrieved) the gene is mentioned.
Gene name	Splice_Factors_33_cancer	HGNC	SpliceAidF
ACIN1	1	0	0
AGGF1	1	0	0
ALYREF	1	0	0
AQR	1	0	0
ARGLU1	1	0	0
BAG2	1	0	0
BCAS1	1	0	0
BCAS2	1	0	0
BUB3	1	0	0
BUD13	1	0	0
BUD31	1	0	0
C17orf85	1	0	0
C19orf43	1	0	0
SDE2	1	0	0
C1QBP	1	0	0
C9orf78	1	0	0
CACTIN	1	0	0
CCAR1	1	0	0
CCDC12	1	0	0
CCDC130	1	0	0
CCDC75	1	0	0
CCDC94	1	0	0
CD2BP2	1	0	0
CDC40	1	0	0
CDC5L	1	0	0
CDK10	1	0	0
CDK11A	1	0	0
CDK12	1	0	0
CELF1	1	0	0
CELF2	1	0	0
CELF3	1	0	0
CELF4	1	0	0
CELF5	1	0	0
CELF6	1	0	0
CFAP20	1	0	0
CHERP	1	0	0
CIRBP	1	0	0
CLASRP	1	0	0
CLK1	1	0	0
CLK2	1	0	0
CLK3	1	0	0
CLK4	1	0	0
CLNS1A	1	0	0
CPSF6	1	0	0
CRNKL1	1	1	0
CSN3	1	0	0
CTNNBL1	1	0	0
CWC15	1	0	0
CWC22	1	0	0
CWC25	1	0	0
CWC27	1	0	0
CXorf56	1	0	0
DDX1	1	0	0
DDX17	1	0	0
DDX18	1	0	0
DDX19A	1	0	0
DDX19B	1	0	0
DDX20	1	0	0
DDX21	1	0	0
DDX23	1	0	0
DDX26B	1	0	0
DDX27	1	0	0
DDX39A	1	0	0
DDX39B	1	0	0
DDX3X	1	0	0
DDX3Y	1	0	0
DDX41	1	0	0
DDX42	1	0	0
DDX46	1	0	0
DDX5	1	0	0
DDX50	1	0	0
DDX6	1	0	0
DGCR14	1	0	0
DHX15	1	0	0
DHX16	1	0	0
DHX30	1	0	0
DHX34	1	0	0
DHX35	1	0	0
DHX36	1	0	0
DHX38	1	0	0
DHX40	1	0	0
DHX57	1	0	0
DHX8	1	0	0
DHX9	1	0	0
DNAJC6	1	0	0
DNAJC8	1	0	0
EEF1A1	1	0	0
EFTUD2	1	0	0
EIF2S2	1	0	0
EIF3A	1	0	0
EIF4A3	1	0	0
ELAVL1	1	0	1
ELAVL2	1	0	1
ELAVL3	1	0	1
ELAVL4	1	0	1
FAM32A	1	0	0
FAM50A	1	0	0
FAM50B	1	0	0
FAM58A	1	0	0
FMR1	1	0	1
FRA10AC1	1	0	0
FRG1	1	0	0
FUBP1	1	0	0
FUBP3	1	0	0
FUS	1	0	1
GEMIN2	1	0	0
GEMIN5	1	0	0
GNB2L1	1	0	0
GPATCH1	1	0	0
GPATCH3	1	0	0
GPATCH8	1	0	0
GPKOW	1	0	0
GRSF1	1	0	0
HNRNPA0	1	0	1
HNRNPA1	1	0	1
HNRNPA2B1	1	0	1
HNRNPA3	1	0	1
HNRNPAB	1	0	0
HNRNPC	1	0	1
HNRNPCL1	1	0	0
HNRNPD	1	0	1
HNRNPDL	1	0	0
HNRNPF	1	0	1
HNRNPH1	1	0	1
HNRNPH2	1	0	1
HNRNPH3	1	0	1
HNRNPK	1	0	1
HNRNPL	1	0	1
HNRNPLL	1	0	0
HNRNPM	1	0	1
HNRNPR	1	0	0
HNRNPU	1	0	1
HNRNPUL1	1	0	0
HNRNPUL2	1	0	0
HSPA1A	1	0	0
HSPA1B	1	0	0
HSPA5	1	0	0
HSPA8	1	0	0
HSPB1	1	0	0
HTATSF1	1	0	0
IGF2BP3	1	0	0
IK	1	0	0
ILF2	1	0	0
ILF3	1	0	0
INTS1	1	0	0
INTS3	1	0	0
INTS4	1	0	0
INTS5	1	0	0
INTS6	1	0	0
INTS7	1	0	0
ISY1	1	1	0
JUP	1	0	0
KHDRBS1	1	0	1
KHDRBS3	1	0	1
KHSRP	1	1	1
KIAA1429	1	0	0
KIAA1967	1	0	0
KIN	1	0	0
LENG1	1	0	0
LOC649330	1	0	0
LSM1	1	0	0
LSM10	1	0	0
LSM2	1	0	0
LSM3	1	0	0
LSM4	1	0	0
LSM5	1	0	0
LSM6	1	0	0
LSM7	1	0	0
LSM8	1	0	0
LSMD1	1	0	0
LUC7L	1	0	0
LUC7L2	1	1	0
LUC7L3	1	1	0
MAGOH	1	0	0
MATR3	1	0	0
MBNL1	1	1	1
MBNL2	1	1	0
MBNL3	1	1	0
MFAP1	1	0	0
MFSD11	1	0	0
MOV10	1	0	0
MSI1	1	0	0
MSI2	1	0	0
MYEF2	1	0	0
NCBP1	1	0	0
NCBP2	1	0	0
NELFE	1	0	0
NKAP	1	0	0
NONO	1	0	0
NOSIP	1	0	0
NOVA1	1	1	1
NOVA2	1	1	1
NRIP2	1	0	0
NSRP1	1	1	0
NUDT21	1	0	0
NUMA1	1	0	0
PABPC1	1	0	0
PAXBP1	1	0	0
PCBP1	1	0	1
PCBP2	1	0	1
PCBP3	1	0	0
PCBP4	1	0	0
PDCD7	1	0	0
PHF5A	1	0	0
PLRG1	1	0	0
PNN	1	0	0
PPIE	1	0	0
PPIG	1	0	0
PPIH	1	0	0
PPIL1	1	0	0
PPIL2	1	0	0
PPIL3	1	0	0
PPIL4	1	0	0
PPM1G	1	0	0
PPP1CA	1	0	0
PPP1R8	1	0	0
PPWD1	1	0	0
PQBP1	1	0	0
PRCC	1	0	0
PRMT5	1	0	0
PRPF18	1	0	0
PRPF19	1	0	0
PRPF3	1	0	0
PRPF31	1	0	0
PRPF38A	1	0	0
PRPF38B	1	0	0
PRPF39	1	0	0
PRPF4	1	1	0
PRPF40A	1	0	0
PRPF40B	1	0	0
PRPF4B	1	0	0
PRPF6	1	0	0
PRPF8	1	0	0
PSEN1	1	0	0
PSIP1	1	0	0
PTBP1	1	0	1
PTBP2	1	0	1
PTBP3	1	0	0
PUF60	1	1	0
QKI	1	0	1
RALY	1	0	0
RALYL	1	0	0
RAVER1	1	0	0
RAVER2	1	0	0
RBBP6	1	0	0
RBFOX2	1	0	1
RBM10	1	0	0
RBM14	1	0	0
RBM15	1	0	0
RBM15B	1	0	0
RBM17	1	0	0
RBM22	1	0	0
RBM23	1	0	0
RBM25	1	0	1
RBM26	1	0	0
RBM27	1	0	0
RBM3	1	0	0
RBM39	1	0	0
RBM4	1	0	1
RBM42	1	0	0
RBM45	1	0	0
RBM47	1	0	0
RBM4B	1	0	0
RBM5	1	0	1
RBM7	1	0	0
RBM8A	1	0	0
RBMS1	1	0	0
RBMX	1	0	1
RBMX2	1	0	0
RBMXL1	1	0	0
RBMXL2	1	0	0
RNF113A	1	0	0
RNF20	1	0	0
RNF213	1	0	0
RNF34	1	0	0
RNF40	1	0	0
RNPC3	1	0	0
RNPS1	1	0	0
RNU1-1	1	0	0
RNU2-1	1	0	0
RNU4-1	1	0	0
RNU5A-1	1	0	0
RNU6-1	1	0	0
SAP18	1	0	0
SAP30BP	1	0	0
SART1	1	0	0
SEC31B	1	0	0
SF1	1	1	1
SF3A1	1	1	0
SF3A2	1	1	0
SF3A3	1	1	0
SF3B1	1	1	1
SF3B2	1	1	0
SF3B3	1	1	0
SF3B4	1	1	0
SF3B5	1	1	0
SF3B6	1	1	0
SFPQ	1	1	1
SKIV2L2	1	0	0
SLU7	1	1	0
SMN1	1	0	0
SMNDC1	1	0	0
SMU1	1	0	0
SNIP1	1	0	0
SNRNP200	1	0	0
SNRNP25	1	0	0
SNRNP27	1	0	0
SNRNP35	1	0	0
SNRNP40	1	0	0
SNRNP48	1	0	0
SNRNP70	1	0	0
SNRPA	1	0	0
SNRPA1	1	0	0
SNRPB	1	0	0
SNRPB2	1	0	0
SNRPC	1	0	0
SNRPD1	1	0	0
SNRPD2	1	0	0
SNRPD3	1	0	0
SNRPE	1	0	0
SNRPF	1	0	0
SNRPG	1	0	0
SNRPN	1	0	0
SNU13	1	0	0
SNURF	1	0	0
SNW1	1	0	0
SPEN	1	0	0
SREK1	1	1	0
SRPK1	1	0	0
SRPK2	1	0	0
SRPK3	1	0	0
SRRM1	1	0	1
SRRM2	1	0	0
SRRT	1	0	0
SRSF1	1	1	0
SRSF10	1	1	0
SRSF11	1	1	0
SRSF12	1	1	0
SRSF2	1	1	0
SRSF3	1	1	0
SRSF4	1	1	0
SRSF5	1	1	0
SRSF6	1	1	0
SRSF7	1	1	0
SRSF8	1	1	0
SRSF9	1	1	0
SSB	1	0	0
SUGP1	1	0	0
SYF2	1	1	0
SYNCRIP	1	0	1
TAF15	1	0	0
TCERG1	1	0	0
TFIP11	1	0	0
THOC1	1	0	0
THOC2	1	0	0
THOC3	1	0	0
THOC5	1	0	0
THOC6	1	0	0
THOC7	1	0	0
THRAP3	1	0	0
TIA1	1	0	1
TIAL1	1	0	1
TNPO1	1	0	0
TOE1	1	0	0
TOP1MT	1	0	0
TOPORS	1	0	0
TRA2A	1	0	1
TRA2B	1	0	1
TRIM24	1	0	0
TTC14	1	0	0
TXNL4A	1	0	0
U2AF1	1	0	0
U2AF1L4	1	0	0
U2AF2	1	0	0
U2SURP	1	0	0
UBL5	1	0	0
USP39	1	0	0
WBP11	1	0	0
WBP4	1	0	0
WDR77	1	0	0
WDR83	1	0	0
WTAP	1	0	0
XAB2	1	0	0
YBX1	1	0	1
YBX3	1	0	0
ZC3H11A	1	0	0
ZC3H13	1	0	0
ZC3H18	1	0	0
ZC3H4	1	0	0
ZC3HAV1	1	0	0
ZCCHC10	1	0	0
ZCCHC8	1	0	0
ZCRB1	1	0	0
ZFR	1	0	0
ZMAT2	1	0	0
ZMAT5	1	0	0
ZMYM3	1	0	0
ZNF131	1	0	0
ZNF207	1	0	0
ZNF326	1	0	0
ZNF346	1	0	0
ZNF830	1	0	0
ZRSR1	1	0	0
ZRSR2	1	0	0
AAR2	0	1	0
SFSWAP	0	1	0
YJU2	0	1	0
CENATAC	0	1	0
ERH	0	1	0
ESRP1	0	1	1
ESRP2	0	1	1
ESS2	0	1	0
LASTR	0	1	0
RP9	0	1	0
TSEN2	0	1	0
TSEN15	0	1	0
TSEN34	0	1	0
TSEN54	0	1	0
YJU2B	0	1	0
NTRAS	0	1	0
KHSRPP1	0	1	0
RBPMSLP	0	1	0
SF3A3P1	0	1	0
SF3A3P2	0	1	0
SF3B4P1	0	1	0
SFPQP1	0	1	0
SRSF8BP	0	1	0
SRSF8CP	0	1	0
SYF2P1	0	1	0
SYF2P2	0	1	0
TSEN2P1	0	1	0
TSEN15P1	0	1	0
TSEN15P2	0	1	0
TSEN15P3	0	1	0
KHDC4	0	1	0
NSRP1P1	0	1	0
SRSF1P1	0	1	0
SRSF9P1	0	1	0
SRSF10P1	0	1	0
SRSF10P2	0	1	0
SRSF11P1	0	1	0
LUC7L3P1	0	1	0
SFRS7	0	0	1
CUGBP1	0	0	1
DAZAP1	0	0	1
CUGBP2	0	0	1
A2BP1	0	0	1
HNRPDL	0	0	1
HNRPLL	0	0	1
SFRS2	0	0	1
SFRS1	0	0	1
KHDRBS2	0	0	1
SFRS3	0	0	1
SFRS9	0	0	1
SFRS13A	0	0	1
SFRS5	0	0	1
SFRS11	0	0	1
SFRS6	0	0	1
SFRS4	0	0	1
TARDBP	0	0	1
ZRANB2	0	0	1
