# Supplementary material for: OBSCN undergoes extensive alternative splicing during human cardiac and skeletal muscle development
Source: Skelet Muscle. 2025 Mar 1;15:5. doi: 10.1186/s13395-025-00374-6 (PMC11871629; doi:10.1186/s13395-025-00374-6)
Supplement: Supplementary file 9 — Additional file 9: Table S8. Spearman (rank) correlation of expression of splicing factors with exon inclusion levels PSI values across the skeletal muscle samples. [file 13395_2025_374_MOESM9_ESM.xls]

## Sheet: rho
Table S8: Spearman (rank) correlation of expression of splicing factors with exon inclusion levels PSI values across the skeletal muscle samples. The Rho values are stated in the table. These values are in the range of -1 to 1, describing how strongly and in what direction (positively correlated or negatively correlated) is the rank correlation. Only the exons that were discovered to be significa…
Gene_name	Exon17	Exon18	Exon48	Exon49	Exon50	Exon51	Exon52	Exon53	Exon54	Exon55	Exon56	Exon57	Exon58	Exon97	Exon107
BCAS1	0.240663	0.233884	0.254045	0.34934	0.0582524	0.112788	0.107452	0.139815	0.0396659	0.174407	0.0473629	0.0893029	0.0805563	0.328566	-0.385988
C17orf85	0.0606206	-0.0259178	-0.0544143	0.150481	-0.0883304	-0.0786713	-0.118837	-0.175437	-0.348776	-0.185446	-0.0812063	-0.174956	-0.1875	0.0390297	-0.291215
THOC1	0.467832	0.362631	0.315647	0.450131	0.251355	0.235708	0.0795892	0.0538024	0.102797	0.24375	0.102579	0.153934	-0.0325612	0.28042	-0.242395
FMR1	0.477142	0.445149	0.251355	0.392483	0.314379	0.368969	0.226311	0.287238	0.160184	0.368881	0.303191	0.287762	0.0844843	0.410271	-0.218925
ESRP1	0.255983	0.214444	0.104477	0.270227	0.171038	0.191852	0.102969	0.181794	0.0921907	0.190412	0.117415	0.167617	-0.10738	0.355847	-0.150673
DDX5	0.344886	0.200743	0.290734	0.251792	0.280157	0.255463	0.0736451	0.122684	0.179065	0.160052	0.0397727	0.0124126	0.0649038	0.108698	-0.00812937
DHX15	0.430201	0.322115	0.262544	0.507124	0.267395	0.316346	0.0718531	0.116171	0.0660402	0.248295	0.189948	0.138811	-0.119406	0.231862	-0.300175
CPSF6	0.36451	0.260096	0.301967	0.401049	0.134135	0.199913	-0.013243	-0.017264	-0.0472465	0.123427	0.0990822	0.0698427	-0.132517	0.170848	-0.217395
KHDRBS1	-0.00996503	-0.0343094	-0.143182	0.0864073	-0.0772727	-0.0681818	0.0183566	0.0168706	-0.255507	-0.0307255	0.136407	-0.057299	-0.064292	-0.117177	-0.244755
DDX39A	0.13986	0.146591	-0.0262675	0.25	0.0545017	0.0520979	0.124432	0.186713	-0.0148601	0.135883	0.130332	0.0848339	-0.0515297	0.24257	-0.300087
KHDC4	0.333916	0.213418	0.00131119	0.0243881	0.13007	0.0708479	0.174519	0.101267	0.109484	0.208654	0.183042	0.142657	0.041958	0.149301	-0.15861
PRPF38A	0.398383	0.315953	0.117045	0.108872	0.23597	0.19174	0.213112	0.283916	0.282692	0.391215	0.4059	0.306206	0.225131	0.295323	-0.0564685
MSI1	-0.166572	-0.134621	-0.0807728	0.00520128	-0.242449	-0.159841	-0.112549	-0.0976004	-0.273264	-0.112461	-0.175576	-0.0695398	-0.10066	0.224092	-0.233926
SRPK2	0.207867	0.186976	-0.0186626	0.212893	-0.0177448	0.0459353	-0.0420017	-0.066521	-0.0864948	0.0580857	-0.0786713	-0.0370192	-0.229764	0.353103	-0.240691
HNRNPA1	0.431031	0.281381	0.173776	0.332517	0.232911	0.128497	0.0177885	0.142264	0.274519	0.378497	0.0842657	0.173601	-0.0366259	0.449563	-0.229983
IGF2BP3	0.132042	0.182263	0.0725556	0.249749	0.0882032	0.0962455	-0.00419599	0.0766205	-0.0451506	0.169282	0.0432274	0.051226	-0.133048	0.422352	-0.334892
NONO	0.422858	0.313462	0.0451923	0.334178	0.202404	0.184135	0.0999563	0.251005	0.199257	0.349257	0.104414	0.146023	0.00930944	0.440516	-0.246023
INTS4	0.398208	0.492395	-0.014729	0.293663	0.303671	0.325306	0.321547	0.377185	0.150962	0.296766	0.43396	0.424257	0.0256556	0.112937	-0.229545
MBNL1	0	-0.0851836	-0.00725524	-0.161801	0.0359266	0.0559878	-0.0925262	-0.13785	0.0236451	-0.105463	-0.016958	-0.0365822	0.0463724	-0.28868	0.259309
BUB3	0.665516	0.62924	0.269493	0.440603	0.619843	0.585795	0.478103	0.524607	0.570498	0.659353	0.454458	0.471329	0.139816	0.514773	-0.0899038
MOV10	-0.0538899	0.0575175	-0.155988	0.137762	-0.0104895	0.0586976	0.183173	0.153409	-0.223295	-0.0158654	0.148995	-0.0013549	-0.0401224	0.0680944	-0.214336
EEF1A1	0.44882	0.45424	0.0988199	0.29528	0.397684	0.391434	0.400219	0.4875	0.330114	0.448383	0.404458	0.37653	0.156031	0.479458	-0.144362
FUBP1	0.353234	0.203977	0.322421	0.456818	0.0994755	0.118313	-0.120586	-0.0946241	-0.0308129	0.0798514	-0.124257	-0.0242133	-0.290035	0.25826	-0.214685
TRA2A	-0.101486	-0.0940997	-0.191914	-0.0124126	-0.144755	-0.167395	-0.047465	-0.0571678	-0.278977	-0.156206	0.0332605	-0.0247378	0.079458	-0.0800699	-0.115997
PPIH	0.42583	0.362281	0.105332	0.308698	0.251879	0.147815	0.114991	0.144712	0.126049	0.264379	0.195542	0.121678	-0.0818182	0.253234	-0.227273
TSEN54	-0.192876	-0.0600524	-0.117657	0.0123252	-0.081993	-0.0996941	0.0862325	0.128802	-0.0160402	0.0579983	0.070979	0.054458	0.021285	0.0731643	-0.20896
PRPF39	0.493226	0.327316	0.24576	0.472684	0.215385	0.191871	0.0703234	0.100262	0.146416	0.272946	0.147902	0.192308	-0.0394668	0.391434	-0.269843
SF3B3	0.044493	0.0516608	-0.195061	0.0385927	0.0173951	0.0563374	0.144318	0.156469	-0.118706	0.0886364	0.235096	0.120323	-0.0916521	0.0847028	-0.348339
HSPA1B	-0.0875874	-0.162544	0.114336	0.0405594	-0.21014	-0.275524	-0.377579	-0.311844	-0.188418	-0.184659	-0.447552	-0.326661	-0.423951	0.217701	-0.123995
HSPA1A	0.0259615	-0.0812937	0.196372	0.153234	-0.051486	-0.149213	-0.318969	-0.202142	0.00432692	-0.0149476	-0.422028	-0.213767	-0.344974	0.329851	-0.0491259
GNB2L1	0.181512	0.124694	0.0142045	0.0525787	0.118619	0.0670892	0.104108	0.258392	0.342045	0.365603	0.131687	0.135096	-0.0211101	0.289904	-0.00638112
DDX3X	0.158523	0.00681818	0.105944	-0.0749563	0.0841346	0.0319056	-0.100087	-0.096722	0.16403	0.0243444	-0.113767	-0.0980769	-0.135795	0.00174825	0.205682

## Sheet: P value
	Exon17	Exon18	Exon48	Exon49	Exon50	Exon51	Exon52	Exon53	Exon54	Exon55	Exon56	Exon57	Exon58	Exon97	Exon107
BCAS1	0.0534674	0.0607724	0.0411443	0.00434074	0.644852	0.371034	0.394232	0.266647	0.753738	0.164678	0.707918	0.4793	0.523538	0.00753514	0.00149532
C17orf85	0.631442	0.837622	0.666825	0.231501	0.484118	0.533332	0.345755	0.16216	0.0044083	0.13915	0.520181	0.163332	0.134747	0.757565	0.0185949
THOC1	8.51148e-05	0.00299102	0.0104284	0.000168445	0.0434125	0.0587321	0.528551	0.670355	0.415153	0.0503867	0.416151	0.220845	0.7968	0.0236633	0.0517205
FMR1	5.85409e-05	0.00020278	0.0434125	0.00122193	0.0107584	0.0024905	0.0698666	0.0203423	0.20244	0.00249686	0.0140861	0.0201042	0.503422	0.000688079	0.079756
ESRP1	0.0395724	0.0862764	0.407531	0.0294775	0.173117	0.125767	0.414369	0.147243	0.465145	0.128687	0.351598	0.182001	0.394553	0.00362431	0.230897
DDX5	0.00490066	0.108845	0.0187991	0.0430372	0.0237997	0.039989	0.559881	0.330256	0.153517	0.202814	0.753095	0.921825	0.607489	0.388742	0.948755
DHX15	0.000347882	0.00887757	0.0346143	1.62478e-05	0.0312907	0.0102501	0.569496	0.356761	0.601202	0.0461159	0.129639	0.270129	0.343438	0.0631018	0.0151221
CPSF6	0.00283399	0.0363997	0.0144989	0.000930361	0.286755	0.110347	0.916613	0.891429	0.708604	0.327313	0.4323	0.580373	0.292658	0.173602	0.0819366
KHDRBS1	0.937205	0.786142	0.255185	0.493721	0.540657	0.58943	0.884603	0.893888	0.0399538	0.80803	0.278593	0.650284	0.610887	0.352586	0.0494153
DDX39A	0.26649	0.243926	0.835462	0.0445931	0.666322	0.680224	0.323358	0.136421	0.906473	0.280462	0.30076	0.501651	0.683526	0.0515468	0.0151531
KHDC4	0.00656019	0.0878275	0.991729	0.847087	0.301742	0.574923	0.164403	0.422166	0.385297	0.0953167	0.144439	0.256948	0.739996	0.235223	0.206967
PRPF38A	0.00101353	0.01035	0.353129	0.387975	0.0584433	0.125993	0.0882941	0.021907	0.0225087	0.00127145	0.000794686	0.0131119	0.0713771	0.0169261	0.655029
MSI1	0.184782	0.284994	0.522419	0.9672	0.0516665	0.203419	0.372055	0.43925	0.0276315	0.372429	0.161823	0.58202	0.424969	0.0727287	0.0607249
SRPK2	0.0966001	0.135861	0.882693	0.0886285	0.888425	0.716345	0.739734	0.59855	0.493282	0.645801	0.533332	0.7697	0.0655936	0.00391248	0.0534393
HNRNPA1	0.000337825	0.0231689	0.166235	0.00680375	0.0618848	0.307678	0.888152	0.258276	0.0268973	0.00187804	0.50453	0.166668	0.77208	0.000172071	0.0653304
IGF2BP3	0.294406	0.146184	0.565718	0.044815	0.484751	0.445659	0.973537	0.544089	0.720991	0.177638	0.73242	0.685294	0.290713	0.000457361	0.00639476
NONO	0.000449453	0.011003	0.720744	0.00651539	0.105888	0.142016	0.42823	0.0437147	0.111544	0.0043506	0.407814	0.245779	0.941328	0.000240345	0.0482125
INTS4	0.00101921	3.09573e-05	0.907295	0.0175846	0.0139268	0.00818962	0.00900523	0.0019534	0.229996	0.0163714	0.000304439	0.00042824	0.839243	0.370397	0.0658577
MBNL1	1	0.499883	0.954259	0.19786	0.776318	0.657782	0.463515	0.273493	0.851692	0.403093	0.893342	0.772345	0.713761	0.0196931	0.0369895
BUB3	1.46543e-09	1.9771e-08	0.0299386	0.000239581	3.67596e-08	2.95712e-07	5.62862e-05	7.26477e-06	6.99768e-07	2.33769e-09	0.000143048	7.40464e-05	0.266641	1.14875e-05	0.476336
MOV10	0.66985	0.649037	0.214671	0.273801	0.933907	0.642323	0.144146	0.222441	0.0737785	0.900178	0.236195	0.991454	0.750995	0.589909	0.0864393
EEF1A1	0.000176921	0.000144241	0.433526	0.0169431	0.00103643	0.00126278	0.000955579	3.81061e-05	0.00724093	0.000179833	0.000833019	0.00199209	0.214541	5.32451e-05	0.251249
FUBP1	0.00389826	0.103145	0.00880949	0.000130727	0.430466	0.347903	0.338655	0.453395	0.807495	0.52719	0.324044	0.84817	0.0190994	0.0377884	0.085915
TRA2A	0.42116	0.455914	0.125642	0.921825	0.249946	0.18259	0.707317	0.651032	0.0244218	0.214021	0.792532	0.844921	0.529233	0.526056	0.35749
PPIH	0.000405469	0.00302108	0.403682	0.0123515	0.0429624	0.239969	0.3617	0.25009	0.31706	0.0333237	0.118516	0.334264	0.517032	0.0418175	0.0686548
TSEN54	0.123722	0.634649	0.3506	0.922374	0.516134	0.429449	0.494599	0.306518	0.899084	0.646298	0.574213	0.666573	0.866352	0.562453	0.0948212
PRPF39	2.98758e-05	0.00778044	0.0484594	7.01266e-05	0.084874	0.12573	0.577763	0.426811	0.244495	0.02782	0.239688	0.124854	0.754935	0.00126278	0.029718
SF3B3	0.724892	0.682764	0.119442	0.760198	0.89061	0.655779	0.251394	0.213244	0.346292	0.4826	0.0594104	0.339714	0.467768	0.502314	0.00446135
HSPA1B	0.487817	0.195781	0.364462	0.748371	0.0929289	0.0263214	0.00193051	0.0114456	0.132814	0.140865	0.000185485	0.00791186	0.000432801	0.0814967	0.325074
HSPA1A	0.837352	0.519731	0.116929	0.222975	0.683781	0.2355	0.00960491	0.106351	0.972711	0.905926	0.000462497	0.0872966	0.00488909	0.00729007	0.697561
GNB2L1	0.147882	0.322331	0.910582	0.677435	0.346649	0.595423	0.409196	0.0376878	0.00529031	0.00274611	0.29572	0.283283	0.86744	0.0191562	0.959765
DDX3X	0.20722	0.957012	0.400941	0.552895	0.505196	0.800806	0.427622	0.443399	0.19167	0.847358	0.366866	0.437008	0.280775	0.988972	0.100236
