# Supplementary material for: OBSCN undergoes extensive alternative splicing during human cardiac and skeletal muscle development
Source: Skelet Muscle. 2025 Mar 1;15:5. doi: 10.1186/s13395-025-00374-6 (PMC11871629; doi:10.1186/s13395-025-00374-6)
Supplement: Supplementary file 10 — Additional file 10: Table S9. Spearman (rank) correlation of expression of splicing factors with exon inclusion levels PSI values across the cardiac muscle samples. [file 13395_2025_374_MOESM10_ESM.xls]

## Sheet: rho
Table S9: Spearman (rank) correlation of expression of splicing factors with exon inclusion levels PSI values across the cardiac muscle samples. The Rho values are stated in the table. These values are in the range of -1 to 1, describing how stronglyand in what direction (positively correlated or negatively correlated) the rank correlation is. Only the exons that were discovered to be significant…
Gene_name	Exon17	Exon18	Exon48	Exon49	Exon50	Exon51	Exon52	Exon53	Exon54	Exon55	Exon56	Exon57	Exon58	Exon97	Exon107
RBM5	-0.0909091	0.29697	-0.139394	0.212121	0.272727	0.00606061	-0.2	0.369697	0.115152	0.224242	0.260606	0.284848	0.163636	-0.418182	-0.769697
LUC7L	-0.248485	0.490909	0.0787879	0.369697	0.345455	0.333333	-0.0666667	0.466667	0.187879	0.369697	0.030303	-0.0666667	0.139394	-0.539394	-0.951515
BUGZ	0.539394	0.684848	0.163636	0.284848	0.272727	0.333333	-0.0545455	0.260606	0.163636	0.333333	0.151515	-0.0545455	0.151515	-0.212121	-0.187879
CLK1	0.563636	0.490909	0.236364	0.393939	0.406061	0.321212	0.030303	0.442424	0.345455	0.466667	0.490909	0.357576	0.393939	-0.248485	-0.321212
MATR3	0.10303	0.490909	0.163636	0.490909	0.466667	0.393939	0.0424242	0.612121	0.333333	0.515152	0.115152	0.0181818	0.272727	-0.527273	-0.69697
AQR	0.357576	0.127273	0.10303	-0.127273	-0.00606061	-0.00606061	-0.0545455	0.030303	0.187879	0.175758	0.187879	0.127273	0.236364	-0.0909091	0.139394
ZCCHC8	-0.0181818	0.0181818	0.527273	0.624242	0.563636	0.660606	0.454545	0.648485	0.612121	0.69697	0.612121	0.454545	0.624242	0.357576	-0.357576
HSPA5	0.0424242	-0.127273	0.224242	-0.0424242	-0.115152	0.163636	0.260606	-0.10303	0.030303	-0.00606061	-0.442424	-0.478788	-0.10303	0.0787879	0.50303
THOC3	0.151515	0.29697	-0.29697	-0.224242	-0.212121	-0.236364	-0.248485	0.0545455	0.00606061	0.00606061	-0.2	-0.2	0.00606061	-0.418182	-0.248485
THRAP3	-0.0909091	-0.115152	-0.624242	-0.563636	-0.50303	-0.745455	-0.490909	-0.50303	-0.539394	-0.648485	-0.369697	-0.151515	-0.490909	-0.418182	0.0545455
ZC3H11A	-0.236364	0.260606	0.369697	0.515152	0.406061	0.575758	0.248485	0.563636	0.418182	0.539394	0.224242	0.0666667	0.369697	-0.224242	-0.769697
YBX3	-0.69697	-0.321212	0.139394	0.393939	0.357576	0.357576	0.260606	0.393939	0.151515	0.248485	-0.406061	-0.393939	-0.0424242	-0.175758	-0.212121
CCAR1	-0.309091	0.248485	0.345455	0.50303	0.612121	0.575758	0.0666667	0.321212	0.115152	0.369697	0.030303	-0.127273	0.0181818	-0.0787879	-0.321212
SNRNP40	0.406061	-0.333333	0.0787879	-0.248485	-0.284848	-0.224242	0.272727	0.00606061	0.272727	0.0545455	0.0787879	0.224242	0.309091	0.2	0.466667
C17orf85	-0.175758	-0.0909091	0.551515	0.672727	0.733333	0.733333	0.430303	0.6	0.50303	0.672727	0.357576	0.2	0.430303	0.393939	-0.0545455
THOC1	-0.0424242	0.0909091	0.575758	0.539394	0.612121	0.684848	0.345455	0.466667	0.454545	0.612121	0.393939	0.212121	0.418182	0.309091	-0.115152
PSEN1	0.624242	0.369697	0.151515	-0.369697	-0.369697	-0.115152	-0.0424242	-0.248485	0.0666667	-0.030303	0.030303	-0.0181818	0.127273	-0.187879	0.163636
TNPO1	0.50303	0.115152	0.333333	0.248485	0.369697	0.321212	0.0909091	0.224242	0.321212	0.393939	0.490909	0.321212	0.369697	0.115152	0.284848
PPIE	-0.175758	-0.612121	0.236364	0.0909091	-0.030303	0.139394	0.527273	0.151515	0.260606	0.127273	-0.260606	-0.163636	0.139394	0.357576	0.50303
WBP11	-0.478788	-0.624242	-0.00606061	0.163636	0.175758	-0.030303	0.2	0.030303	-0.0787879	-0.115152	-0.0666667	0.115152	-0.127273	0.29697	0.212121
DDX18	0.248485	0.0666667	0.0424242	-0.212121	-0.0424242	-0.0787879	-0.127273	-0.284848	-0.139394	-0.115152	-0.0545455	-0.0787879	-0.127273	0.139394	0.490909
PCBP4	0.127273	0.248485	0.10303	-0.030303	-0.175758	0.10303	0.0909091	-0.151515	-0.139394	-0.127273	-0.50303	-0.539394	-0.260606	-0.224242	0.127273
GEMIN2	0.248485	0.163636	-0.0909091	-0.175758	-0.10303	-0.0545455	-0.127273	-0.248485	-0.175758	-0.127273	-0.212121	-0.29697	-0.2	0.260606	0.515152
CIRBP	-0.466667	0.236364	-0.842424	-0.418182	-0.309091	-0.612121	-0.781818	-0.393939	-0.709091	-0.612121	-0.636364	-0.551515	-0.733333	-0.672727	-0.381818
SF3A1	-0.418182	-0.575758	-0.139394	0.030303	0.030303	-0.163636	0.0787879	-0.030303	-0.139394	-0.2	-0.224242	-0.0424242	-0.2	0.00606061	0.2
PPIL2	-0.127273	-0.333333	0.321212	0.381818	0.260606	0.345455	0.478788	0.418182	0.333333	0.321212	-0.260606	-0.212121	0.163636	-0.139394	0.127273
SNU13	-0.127273	-0.260606	-0.393939	-0.345455	-0.357576	-0.406061	-0.163636	-0.539394	-0.527273	-0.587879	-0.442424	-0.333333	-0.551515	0.418182	0.636364
DDX17	-0.139394	0.030303	0.236364	0.624242	0.6	0.490909	0.236364	0.575758	0.357576	0.50303	0.466667	0.357576	0.357576	0.284848	-0.369697
ZMAT5	0.151515	-0.309091	-0.357576	-0.563636	-0.624242	-0.636364	-0.151515	-0.50303	-0.272727	-0.527273	0.0787879	0.260606	-0.127273	0.2	0.284848
RBFOX2	-0.272727	0.333333	0.175758	0.139394	0.236364	0.333333	-0.0545455	0.151515	0.0787879	0.248485	-0.139394	-0.284848	0.00606061	-0.163636	-0.357576
RBM23	0.0787879	-0.321212	0.69697	0.430303	0.369697	0.612121	0.709091	0.551515	0.745455	0.69697	0.418182	0.333333	0.709091	0.515152	0.163636
FMR1	0.151515	0.0909091	0.418182	0.636364	0.624242	0.551515	0.357576	0.806061	0.648485	0.757576	0.393939	0.309091	0.6	-0.2	-0.393939
PQBP1	-0.50303	-0.381818	0.0787879	0.163636	0.0909091	0.151515	0.272727	0.175758	0.0545455	0.0545455	-0.527273	-0.442424	-0.127273	-0.115152	0.0666667
HTATSF1	-0.127273	-0.418182	-0.0545455	0.0909091	0.127273	-0.0909091	0.0424242	-0.115152	-0.2	-0.212121	-0.0909091	0.030303	-0.236364	0.115152	0.418182
RBM3	-0.0181818	0.406061	-0.781818	-0.478788	-0.381818	-0.672727	-0.781818	-0.381818	-0.6	-0.551515	-0.430303	-0.345455	-0.563636	-0.781818	-0.345455
INTS6	0.466667	0.50303	0.187879	0.127273	0.0666667	0.29697	0.0666667	0.115152	0.139394	0.236364	-0.10303	-0.29697	0.0787879	-0.0424242	0.115152
ESRP1	-0.163636	-0.0666667	-0.030303	0.00606061	0.0424242	0.0181818	-0.0181818	-0.00606061	0.0424242	0.0424242	0.406061	0.357576	0.151515	0.539394	-0.115152
ZC3HAV1	-0.212121	0.224242	0.442424	0.381818	0.29697	0.587879	0.29697	0.381818	0.381818	0.478788	0.212121	0.0181818	0.345455	0.127273	-0.490909
HSPB1	-0.539394	-0.442424	0.369697	0.418182	0.345455	0.418182	0.466667	0.321212	0.224242	0.248485	-0.163636	-0.115152	0.0787879	0.127273	-0.030303
ELAVL2	-0.163636	0.260606	-0.636364	-0.357576	-0.236364	-0.478788	-0.575758	-0.236364	-0.393939	-0.333333	-0.187879	-0.151515	-0.333333	-0.151515	-0.260606
DDX50	-0.236364	0.0666667	-0.272727	-0.272727	-0.0909091	-0.175758	-0.345455	-0.29697	-0.309091	-0.224242	-0.272727	-0.321212	-0.321212	0.10303	0.187879
DHX40	0.515152	0.139394	-0.10303	-0.0909091	0.030303	-0.175758	-0.2	0.030303	0.0545455	0.0545455	0.187879	0.187879	0.115152	-0.29697	0.175758
C1QBP	0.0545455	-0.527273	-0.139394	-0.345455	-0.333333	-0.321212	0.0666667	-0.430303	-0.224242	-0.381818	-0.212121	-0.10303	-0.224242	0.50303	0.890909
LUC7L3	0.127273	0.321212	0.418182	0.806061	0.818182	0.684848	0.236364	0.721212	0.430303	0.672727	0.393939	0.236364	0.369697	-0.127273	-0.418182
DHX15	0.224242	0.636364	-0.2	-0.175758	-0.0424242	-0.0545455	-0.442424	-0.272727	-0.321212	-0.151515	-0.163636	-0.321212	-0.309091	-0.0909091	0.00606061
CPSF6	0.151515	0.236364	0.309091	0.187879	0.29697	0.345455	0.0909091	0.248485	0.284848	0.393939	0.151515	0.0181818	0.260606	-0.00606061	-0.0424242
SRSF3	0.175758	-0.0909091	0.406061	0.212121	0.345455	0.333333	0.224242	0.0545455	0.187879	0.248485	0.369697	0.284848	0.212121	0.563636	0.430303
KHDRBS2	-0.236364	0.284848	0.321212	0.575758	0.672727	0.527273	0.0545455	0.515152	0.260606	0.490909	0.29697	0.187879	0.224242	-0.260606	-0.660606
QKI	0.0545455	-0.333333	0.624242	0.393939	0.393939	0.587879	0.587879	0.393939	0.563636	0.563636	0.284848	0.163636	0.50303	0.539394	0.406061
PRPF4B	-0.284848	-0.0909091	0.539394	0.684848	0.769697	0.721212	0.393939	0.69697	0.539394	0.721212	0.236364	0.115152	0.430303	0.0424242	-0.248485
IK	-0.612121	-0.733333	-0.030303	-0.10303	-0.0545455	-0.139394	0.139394	-0.151515	-0.0909091	-0.2	-0.0787879	0.0787879	-0.10303	0.345455	0.248485
CLK4	0.575758	0.575758	0.272727	0.29697	0.284848	0.345455	0.0181818	0.393939	0.357576	0.466667	0.309091	0.127273	0.369697	-0.454545	-0.333333
PPWD1	-0.127273	-0.151515	0.236364	0.490909	0.672727	0.369697	0.127273	0.490909	0.309091	0.466667	0.309091	0.272727	0.272727	0.0424242	-0.0424242
TCERG1	-0.430303	0.115152	0.212121	0.551515	0.709091	0.466667	-0.00606061	0.430303	0.127273	0.381818	0.175758	0.0909091	0.0666667	-0.127273	-0.478788
NCBP2	-0.0181818	0.0181818	-0.260606	-0.224242	-0.333333	-0.212121	-0.10303	-0.309091	-0.357576	-0.381818	-0.69697	-0.660606	-0.478788	-0.212121	0.333333
SF3B1	0.248485	0.466667	-0.00606061	0.0666667	0.236364	0.0666667	-0.260606	0.115152	0.00606061	0.163636	0.0424242	-0.030303	0.00606061	-0.393939	-0.2
SRSF7	-0.272727	0.212121	-0.10303	-0.381818	-0.29697	-0.115152	-0.260606	-0.442424	-0.333333	-0.29697	-0.393939	-0.454545	-0.357576	-0.0181818	0.00606061
TIA1	0.515152	0.551515	0.236364	0.381818	0.393939	0.369697	0.0424242	0.393939	0.284848	0.442424	0.29697	0.139394	0.284848	-0.151515	-0.212121
WDR77	0.393939	-0.151515	-0.248485	-0.10303	-0.163636	-0.309091	-0.030303	-0.163636	-0.175758	-0.260606	-0.0424242	0.0666667	-0.151515	0.163636	0.515152
SFPQ	-0.757576	-0.00606061	-0.0909091	0.393939	0.527273	0.248485	-0.127273	0.393939	-0.00606061	0.224242	-0.175758	-0.187879	-0.115152	-0.284848	-0.6
DNAJC6	-0.515152	-0.151515	-0.187879	-0.030303	0.151515	-0.0545455	-0.175758	0.0545455	-0.0909091	0.00606061	-0.248485	-0.212121	-0.151515	-0.0545455	-0.0909091
SRSF11	0.309091	0.612121	0.115152	0.187879	0.29697	0.2	-0.272727	0.127273	0.030303	0.2	0.333333	0.175758	0.0909091	-0.478788	-0.466667
PRPF3	-0.709091	-0.248485	0.030303	0.187879	0.115152	0.187879	0.212121	0.406061	0.284848	0.284848	-0.0666667	-0.0424242	0.224242	0.0181818	-0.6
PTBP2	0.539394	0.369697	0.381818	0.321212	0.418182	0.369697	0.0909091	0.321212	0.357576	0.466667	0.551515	0.406061	0.418182	0.00606061	-0.0666667
PTBP3	0.236364	0.260606	0.248485	0.175758	0.309091	0.284848	0.00606061	0.0909091	0.139394	0.260606	0.369697	0.224242	0.187879	0.309091	0.0787879
RBM25	-0.00606061	0.733333	-0.212121	0.0666667	0.187879	0.00606061	-0.515152	0.030303	-0.248485	-0.0181818	-0.0909091	-0.187879	-0.248485	-0.721212	-0.69697
WBP4	-0.260606	-0.515152	0.684848	0.575758	0.563636	0.684848	0.624242	0.50303	0.551515	0.575758	0.224242	0.139394	0.442424	0.224242	0.187879
TARDBP	0.333333	0.163636	0.381818	0.478788	0.357576	0.466667	0.321212	0.2	0.127273	0.224242	0.0909091	-0.0181818	0.0545455	0.2	0.236364
TRIM24	0.00606061	0.030303	0.115152	0.478788	0.624242	0.260606	0.030303	0.539394	0.284848	0.442424	0.333333	0.333333	0.272727	-0.175758	-0.272727
SNRPC	-0.539394	-0.709091	-0.030303	-0.151515	-0.163636	-0.139394	0.187879	-0.163636	-0.0787879	-0.212121	-0.284848	-0.139394	-0.139394	0.236364	0.345455
THOC2	0.151515	0.272727	0.381818	0.466667	0.624242	0.466667	0.0545455	0.345455	0.248485	0.442424	0.490909	0.357576	0.272727	0.030303	-0.2
SNRPD2	-0.0424242	-0.272727	-0.187879	-0.333333	-0.393939	-0.248485	0.030303	-0.430303	-0.309091	-0.406061	-0.527273	-0.466667	-0.381818	0.357576	0.709091
RBM42	-0.6	-0.612121	-0.030303	-0.151515	-0.212121	-0.139394	0.224242	-0.030303	0.0181818	-0.127273	-0.381818	-0.2	-0.0666667	0.00606061	0.0424242
NSRP1	-0.418182	0.127273	0.29697	0.660606	0.745455	0.624242	0.0787879	0.466667	0.139394	0.418182	-0.00606061	-0.163636	0.00606061	-0.236364	-0.369697
DNAJC8	-0.0666667	-0.127273	-0.236364	-0.260606	-0.248485	-0.272727	-0.163636	-0.357576	-0.381818	-0.406061	-0.6	-0.515152	-0.478788	-0.260606	0.418182
LSM8	0.212121	-0.0787879	0.478788	0.212121	0.212121	0.466667	0.369697	0.127273	0.321212	0.345455	0.139394	-0.0424242	0.272727	0.466667	0.50303
ZC3H4	-0.381818	-0.430303	0.10303	0.321212	0.309091	0.10303	0.2	0.29697	0.139394	0.127273	0.151515	0.284848	0.115152	-0.10303	-0.236364
PPIL4	-0.587879	-0.50303	0.0787879	0.430303	0.563636	0.212121	0.187879	0.466667	0.236364	0.321212	0.224242	0.321212	0.2	0.236364	-0.175758
RBM39	0.0787879	-0.0424242	0.575758	0.672727	0.781818	0.648485	0.381818	0.636364	0.563636	0.709091	0.636364	0.527273	0.563636	0.272727	-0.115152
KHDRBS3	-0.442424	-0.0545455	0.175758	0.551515	0.648485	0.430303	0.139394	0.478788	0.212121	0.406061	0.272727	0.224242	0.175758	0.284848	-0.357576
ZRANB2	0.357576	0.539394	-0.030303	0.163636	0.333333	0.151515	-0.333333	-0.00606061	-0.163636	0.0666667	0.030303	-0.139394	-0.175758	-0.236364	0.0787879
CTNNBL1	0.236364	-0.539394	-0.187879	-0.321212	-0.333333	-0.442424	0.0909091	-0.212121	-0.0424242	-0.260606	-0.0545455	0.151515	-0.00606061	0.212121	0.660606
ARGLU1	-0.163636	-0.272727	0.187879	0.406061	0.50303	0.236364	0.212121	0.575758	0.466667	0.50303	0.563636	0.6	0.515152	0.139394	-0.321212
SRPK2	-0.175758	0.10303	0.612121	0.709091	0.745455	0.842424	0.381818	0.587879	0.466667	0.684848	0.236364	0.00606061	0.357576	0.139394	-0.187879
DHX9	-0.0424242	0.030303	0.333333	0.0909091	0.236364	0.309091	0.0787879	0.0181818	0.127273	0.212121	0.0909091	-0.030303	0.10303	0.139394	0.163636
IGF2BP3	0.478788	0.29697	0.260606	0.175758	0.212121	0.212121	0.0787879	0.260606	0.357576	0.381818	0.648485	0.539394	0.478788	0.139394	-0.187879
SRSF1	0.539394	0.236364	0.624242	0.575758	0.478788	0.69697	0.454545	0.563636	0.6	0.684848	0.345455	0.115152	0.539394	-0.030303	0.0666667
TRA2B	-0.187879	0.6	0.030303	0.236364	0.357576	0.309091	-0.309091	0.10303	-0.151515	0.127273	-0.212121	-0.393939	-0.236364	-0.527273	-0.490909
C9orf78	-0.527273	-0.745455	0.236364	0.430303	0.418182	0.284848	0.418182	0.333333	0.224242	0.212121	0.0787879	0.163636	0.139394	0.309091	0.187879
NCBP1	0.0424242	0.29697	0.0909091	0.0545455	0.139394	0.260606	-0.10303	-0.0666667	-0.0787879	0.0787879	-0.248485	-0.454545	-0.163636	0.0181818	0.236364
PPIL1	-0.0909091	-0.115152	-0.539394	-0.587879	-0.478788	-0.6	-0.442424	-0.769697	-0.69697	-0.745455	-0.369697	-0.272727	-0.648485	0.369697	0.6
NUMA1	-0.454545	-0.0787879	-0.10303	0.127273	0.187879	-0.030303	-0.0787879	0.345455	0.175758	0.2	0.248485	0.333333	0.224242	-0.272727	-0.769697
ZCRB1	-0.0666667	-0.345455	-0.2	-0.0424242	-0.0666667	-0.151515	0.0181818	-0.151515	-0.224242	-0.248485	-0.418182	-0.345455	-0.321212	0.10303	0.587879
SNRPF	-0.0666667	0.260606	0.0181818	0.357576	0.369697	0.321212	-0.0181818	0.236364	-0.0545455	0.163636	-0.454545	-0.563636	-0.236364	-0.272727	0.0424242
RBM26	-0.10303	0.127273	0.212121	0.260606	0.466667	0.29697	-0.0545455	0.236364	0.139394	0.309091	0.163636	0.0787879	0.115152	-0.139394	-0.151515
MBNL2	0.00606061	0.187879	0.0424242	-0.163636	-0.224242	0.0787879	0.00606061	-0.345455	-0.260606	-0.224242	-0.539394	-0.636364	-0.369697	0.139394	0.393939
NOVA1	-0.0545455	0.357576	-0.10303	-0.00606061	0.10303	-0.0666667	-0.345455	0.0545455	-0.0545455	0.030303	0.248485	0.224242	0.030303	-0.527273	-0.672727
MFAP1	-0.345455	-0.878788	0.29697	0.345455	0.369697	0.187879	0.50303	0.272727	0.284848	0.2	0.284848	0.442424	0.260606	0.575758	0.406061
TXNL4A	-0.539394	-0.636364	0.0545455	-0.0787879	-0.163636	-0.00606061	0.333333	-0.115152	-0.0181818	-0.139394	-0.321212	-0.212121	-0.10303	0.515152	0.369697
INTS7	0.321212	0.539394	0.0666667	0.2	0.260606	0.272727	-0.127273	0.0909091	-0.0424242	0.163636	-0.187879	-0.369697	-0.127273	-0.163636	0.10303
SDE2	0.333333	0.527273	-0.2	-0.345455	-0.2	-0.163636	-0.478788	-0.406061	-0.333333	-0.236364	-0.2	-0.357576	-0.309091	-0.260606	0.187879
HNRNPLL	0.430303	0.333333	0.0787879	-0.0181818	0.00606061	0.115152	-0.0181818	0.0666667	0.139394	0.187879	-0.00606061	-0.139394	0.127273	-0.0181818	0.175758
SNRPG	-0.163636	-0.587879	0.0424242	-0.2	-0.260606	-0.10303	0.309091	-0.236364	-0.030303	-0.187879	-0.248485	-0.151515	-0.0787879	0.648485	0.721212
ZMAT2	0.309091	-0.030303	0.0787879	-0.0666667	-0.030303	-0.0424242	-0.0181818	-0.309091	-0.236364	-0.236364	-0.175758	-0.163636	-0.272727	-0.00606061	0.6
ZMYM3	0.0424242	-0.0181818	-0.2	0.0181818	0.127273	-0.2	-0.175758	0.260606	0.139394	0.139394	0.272727	0.369697	0.212121	-0.333333	-0.357576
NONO	-0.624242	0.115152	-0.175758	0.0424242	0.187879	-0.00606061	-0.272727	0.10303	-0.10303	0.030303	0.00606061	0.0181818	-0.0909091	-0.175758	-0.684848
RBMX	-0.260606	0.0545455	0.357576	0.745455	0.793939	0.648485	0.29697	0.709091	0.406061	0.636364	0.187879	0.0909091	0.29697	0.0787879	-0.345455
CELF1	0.187879	0.745455	-0.00606061	0.0424242	-0.0545455	0.224242	-0.163636	0.00606061	-0.0666667	0.0787879	-0.224242	-0.454545	-0.115152	-0.236364	-0.345455
INTS4	-0.00606061	0.406061	-0.0787879	0.127273	0.151515	0.163636	-0.115152	0.224242	0.0424242	0.2	-0.29697	-0.406061	-0.0545455	-0.260606	-0.224242
SAP18	-0.333333	-0.890909	0.2	0.0787879	0.0424242	0.0545455	0.466667	0.0545455	0.187879	0.030303	0.00606061	0.139394	0.139394	0.551515	0.587879
MBNL1	0.115152	0.236364	0.212121	0.357576	0.333333	0.442424	0.0666667	0.10303	-0.030303	0.151515	-0.272727	-0.478788	-0.175758	-0.115152	0.272727
HNRNPDL	-0.0787879	0.393939	0.212121	0.478788	0.575758	0.466667	0.00606061	0.466667	0.187879	0.442424	-0.0909091	-0.212121	0.0666667	-0.381818	-0.381818
CWC27	-0.236364	-0.187879	0.527273	0.818182	0.90303	0.745455	0.430303	0.781818	0.563636	0.757576	0.369697	0.260606	0.466667	0.151515	-0.163636
HNRNPU	-0.357576	0.0424242	0.490909	0.527273	0.587879	0.684848	0.29697	0.454545	0.369697	0.551515	0.175758	-0.00606061	0.284848	0.2	-0.260606
RBMS1	0.0787879	0.2	0.345455	0.527273	0.551515	0.539394	0.2	0.369697	0.272727	0.442424	0.466667	0.284848	0.284848	0.442424	-0.10303
SREK1	0.466667	0.248485	0.636364	0.563636	0.587879	0.660606	0.369697	0.6	0.636364	0.745455	0.575758	0.381818	0.636364	-0.00606061	-0.115152
BUB3	0.442424	0.381818	0.163636	0.212121	0.29697	0.236364	-0.0181818	0.284848	0.236364	0.357576	0.163636	0.0424242	0.224242	-0.2	-0.0181818
SRSF12	-0.0787879	0.624242	-0.115152	-0.030303	0.115152	0.10303	-0.454545	-0.127273	-0.284848	-0.0545455	-0.321212	-0.50303	-0.345455	-0.551515	-0.309091
MOV10	-0.454545	0.10303	0.0424242	0.248485	0.151515	0.272727	0.127273	0.345455	0.2	0.272727	0.0181818	-0.0545455	0.163636	0.10303	-0.612121
RNF20	-0.139394	-0.624242	-0.115152	0.0545455	0.0545455	-0.175758	0.151515	-0.0181818	-0.0787879	-0.163636	-0.0909091	0.0909091	-0.115152	0.236364	0.50303
EEF1A1	-0.115152	0.0181818	-0.212121	-0.115152	-0.0424242	-0.272727	-0.284848	-0.030303	-0.10303	-0.127273	0.212121	0.309091	-0.00606061	-0.442424	-0.478788
PAXBP1	0.490909	0.321212	0.575758	0.490909	0.50303	0.587879	0.321212	0.539394	0.587879	0.684848	0.587879	0.406061	0.612121	0.030303	-0.175758
CCDC12	0.151515	-0.224242	-0.0424242	-0.0424242	-0.175758	-0.0545455	0.2	-0.163636	-0.115152	-0.187879	-0.309091	-0.272727	-0.187879	0.381818	0.636364
CELF5	0.348222	0.0546231	0.573543	0.498436	0.573543	0.505264	0.334566	0.607682	0.648649	0.703272	0.7101	0.621338	0.696445	-0.0751068	-0.232148
U2AF1L4	-0.0787879	-0.539394	0.236364	0.0787879	-0.0787879	0.00606061	0.478788	0.309091	0.430303	0.212121	0.163636	0.345455	0.430303	-0.030303	-0.10303
SNRNP25	0.0787879	-0.709091	-0.0666667	-0.321212	-0.309091	-0.345455	0.175758	-0.272727	-0.0181818	-0.248485	-0.00606061	0.163636	0.0181818	0.430303	0.793939
ELAVL4	-0.300636	0.546053	-0.177928	0.177928	0.300636	0.116573	-0.447886	0.00613543	-0.300636	-0.042948	-0.0184063	-0.141115	-0.300636	-0.36199	-0.64422
FUBP1	-0.00606061	0.151515	0.515152	0.563636	0.624242	0.69697	0.309091	0.466667	0.393939	0.587879	0.212121	0.00606061	0.309091	0.224242	-0.0181818
ZNF326	0.321212	0.406061	0.357576	0.587879	0.69697	0.539394	0.0666667	0.454545	0.260606	0.50303	0.333333	0.163636	0.224242	-0.127273	-0.127273
RBM15	0.272727	0.00606061	0.393939	0.139394	0.248485	0.333333	0.2	0.0787879	0.248485	0.29697	0.248485	0.115152	0.248485	0.357576	0.418182
THOC7	-0.0666667	-0.684848	-0.115152	-0.224242	-0.187879	-0.29697	0.127273	-0.248485	-0.115152	-0.272727	-0.151515	0.0181818	-0.127273	0.381818	0.769697
U2SURP	0.224242	0.406061	0.418182	0.527273	0.612121	0.575758	0.139394	0.490909	0.345455	0.563636	0.187879	0.0181818	0.272727	-0.212121	-0.212121
TTC14	-0.115152	0.163636	0.575758	0.793939	0.854545	0.781818	0.333333	0.69697	0.490909	0.721212	0.442424	0.284848	0.430303	0.030303	-0.430303
SLU7	-0.406061	-0.127273	-0.151515	0.0181818	0.10303	-0.030303	-0.175758	-0.0181818	-0.2	-0.115152	-0.466667	-0.442424	-0.321212	-0.490909	-0.030303
PSIP1	-0.0545455	-0.0909091	0.175758	0.139394	0.345455	0.187879	0.00606061	0.127273	0.127273	0.224242	0.151515	0.10303	0.115152	0.10303	0.175758
HNRNPK	-0.478788	-0.139394	-0.030303	-0.0545455	0.10303	0.0545455	-0.0787879	0.00606061	-0.0181818	0.0545455	-0.175758	-0.2	-0.0666667	0.0909091	-0.030303
DDX26B	0.442424	0.684848	-0.393939	-0.345455	-0.224242	-0.345455	-0.624242	-0.357576	-0.369697	-0.284848	0.115152	0.0181818	-0.236364	-0.260606	-0.175758
PRPF18	-0.466667	-0.781818	0.418182	0.309091	0.321212	0.357576	0.6	0.369697	0.466667	0.393939	0.187879	0.248485	0.406061	0.660606	0.29697
NUDT21	0.321212	-0.030303	0.527273	0.309091	0.418182	0.478788	0.284848	0.260606	0.418182	0.478788	0.454545	0.284848	0.430303	0.29697	0.333333
SNRNP48	0.175758	0.236364	0.139394	0.187879	0.29697	0.29697	-0.030303	0.10303	0.0666667	0.224242	0.00606061	-0.175758	0.0181818	0.127273	0.248485
USP39	-0.10303	0.0424242	-0.854545	-0.830303	-0.806061	-0.915152	-0.636364	-0.842424	-0.830303	-0.939394	-0.636364	-0.454545	-0.781818	-0.0666667	0.272727
CD2BP2	0.430303	-0.345455	0.587879	0.10303	-0.0424242	0.29697	0.575758	0.0181818	0.393939	0.212121	0.393939	0.345455	0.430303	0.490909	0.563636
PCBP1	-0.50303	-0.260606	-0.50303	-0.309091	-0.333333	-0.442424	-0.236364	-0.345455	-0.50303	-0.539394	-0.721212	-0.539394	-0.6	-0.175758	0.115152
HNRNPF	0.248485	0.187879	-0.0424242	-0.430303	-0.442424	-0.187879	-0.0424242	-0.345455	-0.127273	-0.2	-0.418182	-0.418182	-0.163636	0.030303	0.357576
SF3B5	-0.151515	-0.69697	-0.163636	-0.309091	-0.236364	-0.406061	0.0545455	-0.248485	-0.115152	-0.29697	-0.127273	0.10303	-0.10303	0.187879	0.563636
LSM3	-0.369697	-0.915152	0.248485	0.127273	0.0909091	0.0909091	0.539394	0.10303	0.236364	0.0787879	0.0909091	0.248485	0.2	0.721212	0.551515
ZNF131	-0.345455	-0.151515	0.0787879	0.381818	0.527273	0.260606	0.0181818	0.260606	0.0909091	0.236364	0.418182	0.369697	0.127273	0.430303	-0.139394
PPP1CA	-0.0666667	-0.0666667	-0.236364	-0.345455	-0.418182	-0.260606	-0.0787879	-0.369697	-0.333333	-0.393939	-0.745455	-0.684848	-0.454545	-0.151515	0.418182
RBM4B	0.175758	0.357576	-0.369697	-0.272727	-0.10303	-0.29697	-0.454545	-0.248485	-0.321212	-0.224242	-0.187879	-0.2	-0.29697	-0.115152	0.10303
LSM1	-0.151515	-0.6	-0.151515	-0.357576	-0.369697	-0.309091	0.10303	-0.393939	-0.2	-0.369697	-0.309091	-0.187879	-0.224242	0.478788	0.769697
LSM10	-0.0181818	-0.393939	-0.248485	-0.418182	-0.430303	-0.369697	-0.030303	-0.490909	-0.333333	-0.466667	-0.442424	-0.345455	-0.369697	0.345455	0.793939
SNRPE	-0.490909	-0.345455	0.272727	0.6	0.575758	0.50303	0.406061	0.612121	0.345455	0.466667	-0.212121	-0.212121	0.151515	-0.0424242	-0.0909091
TSEN54	0.00606061	0.442424	-0.10303	0.127273	0.0666667	0.151515	-0.0909091	0.175758	0.030303	0.151515	-0.0666667	-0.2	0.00606061	0.0181818	-0.345455
SNRNP35	-0.515152	-0.393939	0.127273	0.563636	0.527273	0.393939	0.272727	0.406061	0.115152	0.236364	-0.127273	-0.139394	-0.030303	0.115152	0.0181818
SRPK3	-0.2	-0.212121	-0.248485	-0.490909	-0.478788	-0.369697	-0.151515	-0.515152	-0.393939	-0.490909	-0.648485	-0.551515	-0.466667	-0.0909091	0.442424
RALYL	-0.212121	0.212121	-0.490909	-0.284848	-0.187879	-0.357576	-0.490909	-0.284848	-0.50303	-0.406061	-0.745455	-0.684848	-0.612121	-0.660606	-0.030303
PRPF39	0.151515	0.284848	0.175758	0.163636	0.345455	0.260606	-0.10303	0.0545455	0.030303	0.2	0.163636	0.0181818	0.030303	0.0909091	0.10303
RNPC3	0.0545455	0.0909091	0.466667	0.854545	0.830303	0.709091	0.381818	0.842424	0.587879	0.769697	0.515152	0.381818	0.539394	-0.00606061	-0.406061
SRSF10	-0.0666667	0.187879	0.272727	0.406061	0.490909	0.478788	0.10303	0.175758	0.0666667	0.272727	0.139394	-0.030303	0.0181818	0.418182	0.0909091
PRPF40A	-0.2	-0.29697	0.369697	0.333333	0.50303	0.369697	0.224242	0.357576	0.393939	0.454545	0.527273	0.466667	0.430303	0.333333	-0.0181818
HNRNPAB	-0.575758	-0.563636	0.175758	0.272727	0.187879	0.212121	0.393939	0.187879	0.0909091	0.0666667	-0.260606	-0.151515	-0.0424242	0.212121	0.10303
TOPORS	-0.10303	0.212121	0.248485	0.2	0.381818	0.333333	-0.0666667	0.0909091	0.0666667	0.236364	0.2	0.0545455	0.0666667	0.0545455	-0.115152
UBL5	-0.50303	-0.854545	0.175758	0.00606061	-0.030303	0.030303	0.430303	0.0181818	0.151515	-0.00606061	-0.10303	0.0424242	0.0909091	0.466667	0.418182
RNU5A-1	0.10303	0.369697	-0.236364	-0.163636	-0.0424242	-0.0666667	-0.357576	-0.248485	-0.284848	-0.151515	-0.175758	-0.321212	-0.284848	0.115152	0.2
RNU4-1	0.187879	-0.0909091	0.466667	0.551515	0.684848	0.50303	0.29697	0.563636	0.490909	0.612121	0.418182	0.345455	0.454545	0.00606061	0.0787879
HSPA1B	-0.272727	-0.0909091	0.224242	-0.10303	-0.0666667	0.163636	0.151515	-0.187879	-0.0181818	-0.0181818	-0.139394	-0.187879	-0.0545455	0.430303	0.2
GNB2L1	-0.636364	-0.0424242	0.187879	0.212121	0.321212	0.357576	0.0424242	0.175758	0.0787879	0.224242	-0.115152	-0.212121	-0.00606061	0.0181818	-0.309091
RNPS1	-0.248485	-0.224242	0.127273	0.248485	0.127273	0.212121	0.248485	0.0181818	-0.0787879	-0.0545455	-0.248485	-0.236364	-0.187879	0.2	0.2
HNRNPUL2	0.648485	-0.151515	0.248485	0.10303	-0.0181818	0.0787879	0.309091	0.00606061	0.163636	0.0545455	0.151515	0.151515	0.163636	0.151515	0.636364
FAM58A	0.115152	-0.490909	0.127273	-0.248485	-0.29697	-0.10303	0.29697	-0.212121	0.0666667	-0.115152	-0.236364	-0.163636	0.0181818	0.333333	0.769697
SRSF8	-0.0181818	-0.127273	-0.539394	-0.69697	-0.648485	-0.757576	-0.466667	-0.69697	-0.551515	-0.721212	-0.127273	0.0424242	-0.418182	-0.0787879	0.151515
SRSF10P1	-0.151976	-0.0729487	-0.559273	-0.328269	-0.38298	-0.559273	-0.340427	-0.346506	-0.480245	-0.553194	-0.346506	-0.164134	-0.462008	-0.25532	-0.0607906
SNURF	0.733333	0.127273	0.551515	0.418182	0.321212	0.515152	0.406061	0.345455	0.478788	0.490909	0.406061	0.212121	0.466667	0.0787879	0.369697

## Sheet: P value
	Exon17	Exon18	Exon48	Exon49	Exon50	Exon51	Exon52	Exon53	Exon54	Exon55	Exon56	Exon57	Exon58	Exon97	Exon107
RBM5	0.802772	0.404702	0.700932	0.556306	0.445838	0.986743	0.579584	0.29305	0.75142	0.533401	0.467089	0.425038	0.651477	0.229113	0.00922195
LUC7L	0.488776	0.149656	0.828717	0.29305	0.328227	0.346594	0.854813	0.173939	0.603218	0.29305	0.933773	0.854813	0.700932	0.107593	2.27985e-05
BUGZ	0.107593	0.0288828	0.651477	0.425038	0.445838	0.346594	0.881036	0.467089	0.651477	0.346594	0.676065	0.881036	0.676065	0.556306	0.603218
CLK1	0.089724	0.149656	0.510885	0.259998	0.244282	0.365468	0.933773	0.200423	0.328227	0.173939	0.149656	0.310376	0.259998	0.488776	0.365468
MATR3	0.776998	0.149656	0.651477	0.149656	0.173939	0.259998	0.907364	0.0599721	0.346594	0.127553	0.75142	0.96024	0.445838	0.117308	0.0250967
AQR	0.310376	0.726057	0.776998	0.726057	0.986743	0.986743	0.881036	0.933773	0.603218	0.627188	0.603218	0.726057	0.510885	0.802772	0.700932
ZCCHC8	0.96024	0.96024	0.117308	0.0537178	0.089724	0.0375884	0.186905	0.0425401	0.0599721	0.0250967	0.0599721	0.186905	0.0537178	0.310376	0.310376
HSPA5	0.907364	0.726057	0.533401	0.907364	0.75142	0.651477	0.467089	0.776998	0.933773	0.986743	0.200423	0.161523	0.776998	0.828717	0.138334
THOC3	0.676065	0.404702	0.404702	0.533401	0.556306	0.510885	0.488776	0.881036	0.986743	0.986743	0.579584	0.579584	0.986743	0.229113	0.488776
THRAP3	0.802772	0.75142	0.0537178	0.089724	0.138334	0.0133301	0.149656	0.138334	0.107593	0.0425401	0.29305	0.676065	0.149656	0.229113	0.881036
ZC3H11A	0.510885	0.467089	0.29305	0.127553	0.244282	0.0815528	0.488776	0.089724	0.229113	0.107593	0.533401	0.854813	0.29305	0.533401	0.00922195
YBX3	0.0250967	0.365468	0.700932	0.259998	0.310376	0.310376	0.467089	0.259998	0.676065	0.488776	0.244282	0.259998	0.907364	0.627188	0.556306
CCAR1	0.384841	0.488776	0.328227	0.138334	0.0599721	0.0815528	0.854813	0.365468	0.75142	0.29305	0.933773	0.726057	0.96024	0.828717	0.365468
SNRNP40	0.244282	0.346594	0.828717	0.488776	0.425038	0.533401	0.445838	0.986743	0.445838	0.881036	0.828717	0.533401	0.384841	0.579584	0.173939
C17orf85	0.627188	0.802772	0.0984012	0.0330412	0.0158006	0.0158006	0.214492	0.066688	0.138334	0.0330412	0.310376	0.579584	0.214492	0.259998	0.881036
THOC1	0.907364	0.802772	0.0815528	0.107593	0.0599721	0.0288828	0.328227	0.173939	0.186905	0.0599721	0.259998	0.556306	0.229113	0.384841	0.75142
PSEN1	0.0537178	0.29305	0.676065	0.29305	0.29305	0.75142	0.907364	0.488776	0.854813	0.933773	0.933773	0.96024	0.726057	0.603218	0.651477
TNPO1	0.138334	0.75142	0.346594	0.488776	0.29305	0.365468	0.802772	0.533401	0.365468	0.259998	0.149656	0.365468	0.29305	0.75142	0.425038
PPIE	0.627188	0.0599721	0.510885	0.802772	0.933773	0.700932	0.117308	0.676065	0.467089	0.726057	0.467089	0.651477	0.700932	0.310376	0.138334
WBP11	0.161523	0.0537178	0.986743	0.651477	0.627188	0.933773	0.579584	0.933773	0.828717	0.75142	0.854813	0.75142	0.726057	0.404702	0.556306
DDX18	0.488776	0.854813	0.907364	0.556306	0.907364	0.828717	0.726057	0.425038	0.700932	0.75142	0.881036	0.828717	0.726057	0.700932	0.149656
PCBP4	0.726057	0.488776	0.776998	0.933773	0.627188	0.776998	0.802772	0.676065	0.700932	0.726057	0.138334	0.107593	0.467089	0.533401	0.726057
GEMIN2	0.488776	0.651477	0.802772	0.627188	0.776998	0.881036	0.726057	0.488776	0.627188	0.726057	0.556306	0.404702	0.579584	0.467089	0.127553
CIRBP	0.173939	0.510885	0.00222003	0.229113	0.384841	0.0599721	0.00754701	0.259998	0.0216659	0.0599721	0.0479117	0.0984012	0.0158006	0.0330412	0.276255
SF3A1	0.229113	0.0815528	0.700932	0.933773	0.933773	0.651477	0.828717	0.933773	0.700932	0.579584	0.533401	0.907364	0.579584	0.986743	0.579584
PPIL2	0.726057	0.346594	0.365468	0.276255	0.467089	0.328227	0.161523	0.229113	0.346594	0.365468	0.467089	0.556306	0.651477	0.700932	0.726057
SNU13	0.726057	0.467089	0.259998	0.328227	0.310376	0.244282	0.651477	0.107593	0.117308	0.0738777	0.200423	0.346594	0.0984012	0.229113	0.0479117
DDX17	0.700932	0.933773	0.510885	0.0537178	0.066688	0.149656	0.510885	0.0815528	0.310376	0.138334	0.173939	0.310376	0.310376	0.425038	0.29305
ZMAT5	0.676065	0.384841	0.310376	0.089724	0.0537178	0.0479117	0.676065	0.138334	0.445838	0.117308	0.828717	0.467089	0.726057	0.579584	0.425038
RBFOX2	0.445838	0.346594	0.627188	0.700932	0.510885	0.346594	0.881036	0.676065	0.828717	0.488776	0.700932	0.425038	0.986743	0.651477	0.310376
RBM23	0.828717	0.365468	0.0250967	0.214492	0.29305	0.0599721	0.0216659	0.0984012	0.0133301	0.0250967	0.229113	0.346594	0.0216659	0.127553	0.651477
FMR1	0.676065	0.802772	0.229113	0.0479117	0.0537178	0.0984012	0.310376	0.00486206	0.0425401	0.0111434	0.259998	0.384841	0.066688	0.579584	0.259998
PQBP1	0.138334	0.276255	0.828717	0.651477	0.802772	0.676065	0.445838	0.627188	0.881036	0.881036	0.117308	0.200423	0.726057	0.75142	0.854813
HTATSF1	0.726057	0.229113	0.881036	0.802772	0.726057	0.802772	0.907364	0.75142	0.579584	0.556306	0.802772	0.933773	0.510885	0.75142	0.229113
RBM3	0.96024	0.244282	0.00754701	0.161523	0.276255	0.0330412	0.00754701	0.276255	0.066688	0.0984012	0.214492	0.328227	0.089724	0.00754701	0.328227
INTS6	0.173939	0.138334	0.603218	0.726057	0.854813	0.404702	0.854813	0.75142	0.700932	0.510885	0.776998	0.404702	0.828717	0.907364	0.75142
ESRP1	0.651477	0.854813	0.933773	0.986743	0.907364	0.96024	0.96024	0.986743	0.907364	0.907364	0.244282	0.310376	0.676065	0.107593	0.75142
ZC3HAV1	0.556306	0.533401	0.200423	0.276255	0.404702	0.0738777	0.404702	0.276255	0.276255	0.161523	0.556306	0.96024	0.328227	0.726057	0.149656
HSPB1	0.107593	0.200423	0.29305	0.229113	0.328227	0.229113	0.173939	0.365468	0.533401	0.488776	0.651477	0.75142	0.828717	0.726057	0.933773
ELAVL2	0.651477	0.467089	0.0479117	0.310376	0.510885	0.161523	0.0815528	0.510885	0.259998	0.346594	0.603218	0.676065	0.346594	0.676065	0.467089
DDX50	0.510885	0.854813	0.445838	0.445838	0.802772	0.627188	0.328227	0.404702	0.384841	0.533401	0.445838	0.365468	0.365468	0.776998	0.603218
DHX40	0.127553	0.700932	0.776998	0.802772	0.933773	0.627188	0.579584	0.933773	0.881036	0.881036	0.603218	0.603218	0.75142	0.404702	0.627188
C1QBP	0.881036	0.117308	0.700932	0.328227	0.346594	0.365468	0.854813	0.214492	0.533401	0.276255	0.556306	0.776998	0.533401	0.138334	0.000542144
LUC7L3	0.726057	0.365468	0.229113	0.00486206	0.00381492	0.0288828	0.510885	0.0185732	0.214492	0.0330412	0.259998	0.510885	0.29305	0.726057	0.229113
DHX15	0.533401	0.0479117	0.579584	0.627188	0.907364	0.881036	0.200423	0.445838	0.365468	0.676065	0.651477	0.365468	0.384841	0.802772	0.986743
CPSF6	0.676065	0.510885	0.384841	0.603218	0.404702	0.328227	0.802772	0.488776	0.425038	0.259998	0.676065	0.96024	0.467089	0.986743	0.907364
SRSF3	0.627188	0.802772	0.244282	0.556306	0.328227	0.346594	0.533401	0.881036	0.603218	0.488776	0.29305	0.425038	0.556306	0.089724	0.214492
KHDRBS2	0.510885	0.425038	0.365468	0.0815528	0.0330412	0.117308	0.881036	0.127553	0.467089	0.149656	0.404702	0.603218	0.533401	0.467089	0.0375884
QKI	0.881036	0.346594	0.0537178	0.259998	0.259998	0.0738777	0.0738777	0.259998	0.089724	0.089724	0.425038	0.651477	0.138334	0.107593	0.244282
PRPF4B	0.425038	0.802772	0.107593	0.0288828	0.00922195	0.0185732	0.259998	0.0250967	0.107593	0.0185732	0.510885	0.75142	0.214492	0.907364	0.488776
IK	0.0599721	0.0158006	0.933773	0.776998	0.881036	0.700932	0.700932	0.676065	0.802772	0.579584	0.828717	0.828717	0.776998	0.328227	0.488776
CLK4	0.0815528	0.0815528	0.445838	0.404702	0.425038	0.328227	0.96024	0.259998	0.310376	0.173939	0.384841	0.726057	0.29305	0.186905	0.346594
PPWD1	0.726057	0.676065	0.510885	0.149656	0.0330412	0.29305	0.726057	0.149656	0.384841	0.173939	0.384841	0.445838	0.445838	0.907364	0.907364
TCERG1	0.214492	0.75142	0.556306	0.0984012	0.0216659	0.173939	0.986743	0.214492	0.726057	0.276255	0.627188	0.802772	0.854813	0.726057	0.161523
NCBP2	0.96024	0.96024	0.467089	0.533401	0.346594	0.556306	0.776998	0.384841	0.310376	0.276255	0.0250967	0.0375884	0.161523	0.556306	0.346594
SF3B1	0.488776	0.173939	0.986743	0.854813	0.510885	0.854813	0.467089	0.75142	0.986743	0.651477	0.907364	0.933773	0.986743	0.259998	0.579584
SRSF7	0.445838	0.556306	0.776998	0.276255	0.404702	0.75142	0.467089	0.200423	0.346594	0.404702	0.259998	0.186905	0.310376	0.96024	0.986743
TIA1	0.127553	0.0984012	0.510885	0.276255	0.259998	0.29305	0.907364	0.259998	0.425038	0.200423	0.404702	0.700932	0.425038	0.676065	0.556306
WDR77	0.259998	0.676065	0.488776	0.776998	0.651477	0.384841	0.933773	0.651477	0.627188	0.467089	0.907364	0.854813	0.676065	0.651477	0.127553
SFPQ	0.0111434	0.986743	0.802772	0.259998	0.117308	0.488776	0.726057	0.259998	0.986743	0.533401	0.627188	0.603218	0.75142	0.425038	0.066688
DNAJC6	0.127553	0.676065	0.603218	0.933773	0.676065	0.881036	0.627188	0.881036	0.802772	0.986743	0.488776	0.556306	0.676065	0.881036	0.802772
SRSF11	0.384841	0.0599721	0.75142	0.603218	0.404702	0.579584	0.445838	0.726057	0.933773	0.579584	0.346594	0.627188	0.802772	0.161523	0.173939
PRPF3	0.0216659	0.488776	0.933773	0.603218	0.75142	0.603218	0.556306	0.244282	0.425038	0.425038	0.854813	0.907364	0.533401	0.96024	0.066688
PTBP2	0.107593	0.29305	0.276255	0.365468	0.229113	0.29305	0.802772	0.365468	0.310376	0.173939	0.0984012	0.244282	0.229113	0.986743	0.854813
PTBP3	0.510885	0.467089	0.488776	0.627188	0.384841	0.425038	0.986743	0.802772	0.700932	0.467089	0.29305	0.533401	0.603218	0.384841	0.828717
RBM25	0.986743	0.0158006	0.556306	0.854813	0.603218	0.986743	0.127553	0.933773	0.488776	0.96024	0.802772	0.603218	0.488776	0.0185732	0.0250967
WBP4	0.467089	0.127553	0.0288828	0.0815528	0.089724	0.0288828	0.0537178	0.138334	0.0984012	0.0815528	0.533401	0.700932	0.200423	0.533401	0.603218
TARDBP	0.346594	0.651477	0.276255	0.161523	0.310376	0.173939	0.365468	0.579584	0.726057	0.533401	0.802772	0.96024	0.881036	0.579584	0.510885
TRIM24	0.986743	0.933773	0.75142	0.161523	0.0537178	0.467089	0.933773	0.107593	0.425038	0.200423	0.346594	0.346594	0.445838	0.627188	0.445838
SNRPC	0.107593	0.0216659	0.933773	0.676065	0.651477	0.700932	0.603218	0.651477	0.828717	0.556306	0.425038	0.700932	0.700932	0.510885	0.328227
THOC2	0.676065	0.445838	0.276255	0.173939	0.0537178	0.173939	0.881036	0.328227	0.488776	0.200423	0.149656	0.310376	0.445838	0.933773	0.579584
SNRPD2	0.907364	0.445838	0.603218	0.346594	0.259998	0.488776	0.933773	0.214492	0.384841	0.244282	0.117308	0.173939	0.276255	0.310376	0.0216659
RBM42	0.066688	0.0599721	0.933773	0.676065	0.556306	0.700932	0.533401	0.933773	0.96024	0.726057	0.276255	0.579584	0.854813	0.986743	0.907364
NSRP1	0.229113	0.726057	0.404702	0.0375884	0.0133301	0.0537178	0.828717	0.173939	0.700932	0.229113	0.986743	0.651477	0.986743	0.510885	0.29305
DNAJC8	0.854813	0.726057	0.510885	0.467089	0.488776	0.445838	0.651477	0.310376	0.276255	0.244282	0.066688	0.127553	0.161523	0.467089	0.229113
LSM8	0.556306	0.828717	0.161523	0.556306	0.556306	0.173939	0.29305	0.726057	0.365468	0.328227	0.700932	0.907364	0.445838	0.173939	0.138334
ZC3H4	0.276255	0.214492	0.776998	0.365468	0.384841	0.776998	0.579584	0.404702	0.700932	0.726057	0.676065	0.425038	0.75142	0.776998	0.510885
PPIL4	0.0738777	0.138334	0.828717	0.214492	0.089724	0.556306	0.603218	0.173939	0.510885	0.365468	0.533401	0.365468	0.579584	0.510885	0.627188
RBM39	0.828717	0.907364	0.0815528	0.0330412	0.00754701	0.0425401	0.276255	0.0479117	0.089724	0.0216659	0.0479117	0.117308	0.089724	0.445838	0.75142
KHDRBS3	0.200423	0.881036	0.627188	0.0984012	0.0425401	0.214492	0.700932	0.161523	0.556306	0.244282	0.445838	0.533401	0.627188	0.425038	0.310376
ZRANB2	0.310376	0.107593	0.933773	0.651477	0.346594	0.676065	0.346594	0.986743	0.651477	0.854813	0.933773	0.700932	0.627188	0.510885	0.828717
CTNNBL1	0.510885	0.107593	0.603218	0.365468	0.346594	0.200423	0.802772	0.556306	0.907364	0.467089	0.881036	0.676065	0.986743	0.556306	0.0375884
ARGLU1	0.651477	0.445838	0.603218	0.244282	0.138334	0.510885	0.556306	0.0815528	0.173939	0.138334	0.089724	0.066688	0.127553	0.700932	0.365468
SRPK2	0.627188	0.776998	0.0599721	0.0216659	0.0133301	0.00222003	0.276255	0.0738777	0.173939	0.0288828	0.510885	0.986743	0.310376	0.700932	0.603218
DHX9	0.907364	0.933773	0.346594	0.802772	0.510885	0.384841	0.828717	0.96024	0.726057	0.556306	0.802772	0.933773	0.776998	0.700932	0.651477
IGF2BP3	0.161523	0.404702	0.467089	0.627188	0.556306	0.556306	0.828717	0.467089	0.310376	0.276255	0.0425401	0.107593	0.161523	0.700932	0.603218
SRSF1	0.107593	0.510885	0.0537178	0.0815528	0.161523	0.0250967	0.186905	0.089724	0.066688	0.0288828	0.328227	0.75142	0.107593	0.933773	0.854813
TRA2B	0.603218	0.066688	0.933773	0.510885	0.310376	0.384841	0.384841	0.776998	0.676065	0.726057	0.556306	0.259998	0.510885	0.117308	0.149656
C9orf78	0.117308	0.0133301	0.510885	0.214492	0.229113	0.425038	0.229113	0.346594	0.533401	0.556306	0.828717	0.651477	0.700932	0.384841	0.603218
NCBP1	0.907364	0.404702	0.802772	0.881036	0.700932	0.467089	0.776998	0.854813	0.828717	0.828717	0.488776	0.186905	0.651477	0.96024	0.510885
PPIL1	0.802772	0.75142	0.107593	0.0738777	0.161523	0.066688	0.200423	0.00922195	0.0250967	0.0133301	0.29305	0.445838	0.0425401	0.29305	0.066688
NUMA1	0.186905	0.828717	0.776998	0.726057	0.603218	0.933773	0.828717	0.328227	0.627188	0.579584	0.488776	0.346594	0.533401	0.445838	0.00922195
ZCRB1	0.854813	0.328227	0.579584	0.907364	0.854813	0.676065	0.96024	0.676065	0.533401	0.488776	0.229113	0.328227	0.365468	0.776998	0.0738777
SNRPF	0.854813	0.467089	0.96024	0.310376	0.29305	0.365468	0.96024	0.510885	0.881036	0.651477	0.186905	0.089724	0.510885	0.445838	0.907364
RBM26	0.776998	0.726057	0.556306	0.467089	0.173939	0.404702	0.881036	0.510885	0.700932	0.384841	0.651477	0.828717	0.75142	0.700932	0.676065
MBNL2	0.986743	0.603218	0.907364	0.651477	0.533401	0.828717	0.986743	0.328227	0.467089	0.533401	0.107593	0.0479117	0.29305	0.700932	0.259998
NOVA1	0.881036	0.310376	0.776998	0.986743	0.776998	0.854813	0.328227	0.881036	0.881036	0.933773	0.488776	0.533401	0.933773	0.117308	0.0330412
MFAP1	0.328227	0.000813862	0.404702	0.328227	0.29305	0.603218	0.138334	0.445838	0.425038	0.579584	0.425038	0.200423	0.467089	0.0815528	0.244282
TXNL4A	0.107593	0.0479117	0.881036	0.828717	0.651477	0.986743	0.346594	0.75142	0.96024	0.700932	0.365468	0.556306	0.776998	0.127553	0.29305
INTS7	0.365468	0.107593	0.854813	0.579584	0.467089	0.445838	0.726057	0.802772	0.907364	0.651477	0.603218	0.29305	0.726057	0.651477	0.776998
SDE2	0.346594	0.117308	0.579584	0.328227	0.579584	0.651477	0.161523	0.244282	0.346594	0.510885	0.579584	0.310376	0.384841	0.467089	0.603218
HNRNPLL	0.214492	0.346594	0.828717	0.96024	0.986743	0.75142	0.96024	0.854813	0.700932	0.603218	0.986743	0.700932	0.726057	0.96024	0.627188
SNRPG	0.651477	0.0738777	0.907364	0.579584	0.467089	0.776998	0.384841	0.510885	0.933773	0.603218	0.488776	0.676065	0.828717	0.0425401	0.0185732
ZMAT2	0.384841	0.933773	0.828717	0.854813	0.933773	0.907364	0.96024	0.384841	0.510885	0.510885	0.627188	0.651477	0.445838	0.986743	0.066688
ZMYM3	0.907364	0.96024	0.579584	0.96024	0.726057	0.579584	0.627188	0.467089	0.700932	0.700932	0.445838	0.29305	0.556306	0.346594	0.310376
NONO	0.0537178	0.75142	0.627188	0.907364	0.603218	0.986743	0.445838	0.776998	0.776998	0.933773	0.986743	0.96024	0.802772	0.627188	0.0288828
RBMX	0.467089	0.881036	0.310376	0.0133301	0.00609992	0.0425401	0.404702	0.0216659	0.244282	0.0479117	0.603218	0.802772	0.404702	0.828717	0.328227
CELF1	0.603218	0.0133301	0.986743	0.907364	0.881036	0.533401	0.651477	0.986743	0.854813	0.828717	0.533401	0.186905	0.75142	0.510885	0.328227
INTS4	0.986743	0.244282	0.828717	0.726057	0.676065	0.651477	0.75142	0.533401	0.907364	0.579584	0.404702	0.244282	0.881036	0.467089	0.533401
SAP18	0.346594	0.000542144	0.579584	0.828717	0.907364	0.881036	0.173939	0.881036	0.603218	0.933773	0.986743	0.700932	0.700932	0.0984012	0.0738777
MBNL1	0.75142	0.510885	0.556306	0.310376	0.346594	0.200423	0.854813	0.776998	0.933773	0.676065	0.445838	0.161523	0.627188	0.75142	0.445838
HNRNPDL	0.828717	0.259998	0.556306	0.161523	0.0815528	0.173939	0.986743	0.173939	0.603218	0.200423	0.802772	0.556306	0.854813	0.276255	0.276255
CWC27	0.510885	0.603218	0.117308	0.00381492	0.000343612	0.0133301	0.214492	0.00754701	0.089724	0.0111434	0.29305	0.467089	0.173939	0.676065	0.651477
HNRNPU	0.310376	0.907364	0.149656	0.117308	0.0738777	0.0288828	0.404702	0.186905	0.29305	0.0984012	0.627188	0.986743	0.425038	0.579584	0.467089
RBMS1	0.828717	0.579584	0.328227	0.117308	0.0984012	0.107593	0.579584	0.29305	0.445838	0.200423	0.173939	0.425038	0.425038	0.200423	0.776998
SREK1	0.173939	0.488776	0.0479117	0.089724	0.0738777	0.0375884	0.29305	0.066688	0.0479117	0.0133301	0.0815528	0.276255	0.0479117	0.986743	0.75142
BUB3	0.200423	0.276255	0.651477	0.556306	0.404702	0.510885	0.96024	0.425038	0.510885	0.310376	0.651477	0.907364	0.533401	0.579584	0.96024
SRSF12	0.828717	0.0537178	0.75142	0.933773	0.75142	0.776998	0.186905	0.726057	0.425038	0.881036	0.365468	0.138334	0.328227	0.0984012	0.384841
MOV10	0.186905	0.776998	0.907364	0.488776	0.676065	0.445838	0.726057	0.328227	0.579584	0.445838	0.96024	0.881036	0.651477	0.776998	0.0599721
RNF20	0.700932	0.0537178	0.75142	0.881036	0.881036	0.627188	0.676065	0.96024	0.828717	0.651477	0.802772	0.802772	0.75142	0.510885	0.138334
EEF1A1	0.75142	0.96024	0.556306	0.75142	0.907364	0.445838	0.425038	0.933773	0.776998	0.726057	0.556306	0.384841	0.986743	0.200423	0.161523
PAXBP1	0.149656	0.365468	0.0815528	0.149656	0.138334	0.0738777	0.365468	0.107593	0.0738777	0.0288828	0.0738777	0.244282	0.0599721	0.933773	0.627188
CCDC12	0.676065	0.533401	0.907364	0.907364	0.627188	0.881036	0.579584	0.651477	0.75142	0.603218	0.384841	0.445838	0.603218	0.276255	0.0479117
CELF5	0.324105	0.880868	0.0830087	0.142561	0.0830087	0.136307	0.344702	0.0623775	0.0424702	0.0232695	0.0213957	0.0551752	0.0252532	0.836628	0.51867
U2AF1L4	0.828717	0.107593	0.510885	0.828717	0.828717	0.986743	0.161523	0.384841	0.214492	0.556306	0.651477	0.328227	0.214492	0.933773	0.776998
SNRNP25	0.828717	0.0216659	0.854813	0.365468	0.384841	0.328227	0.627188	0.445838	0.96024	0.488776	0.986743	0.651477	0.96024	0.214492	0.00609992
ELAVL4	0.398644	0.102479	0.622873	0.622873	0.398644	0.748433	0.194263	0.986579	0.398644	0.906224	0.95975	0.697385	0.398644	0.304005	0.0443814
FUBP1	0.986743	0.676065	0.127553	0.089724	0.0537178	0.0250967	0.384841	0.173939	0.259998	0.0738777	0.556306	0.986743	0.384841	0.533401	0.96024
ZNF326	0.365468	0.244282	0.310376	0.0738777	0.0250967	0.107593	0.854813	0.186905	0.467089	0.138334	0.346594	0.651477	0.533401	0.726057	0.726057
RBM15	0.445838	0.986743	0.259998	0.700932	0.488776	0.346594	0.579584	0.828717	0.488776	0.404702	0.488776	0.75142	0.488776	0.310376	0.229113
THOC7	0.854813	0.0288828	0.75142	0.533401	0.603218	0.404702	0.726057	0.488776	0.75142	0.445838	0.676065	0.96024	0.726057	0.276255	0.00922195
U2SURP	0.533401	0.244282	0.229113	0.117308	0.0599721	0.0815528	0.700932	0.149656	0.328227	0.089724	0.603218	0.96024	0.445838	0.556306	0.556306
TTC14	0.75142	0.651477	0.0815528	0.00609992	0.0016368	0.00754701	0.346594	0.0250967	0.149656	0.0185732	0.200423	0.425038	0.214492	0.933773	0.214492
SLU7	0.244282	0.726057	0.676065	0.96024	0.776998	0.933773	0.627188	0.96024	0.579584	0.75142	0.173939	0.200423	0.365468	0.149656	0.933773
PSIP1	0.881036	0.802772	0.627188	0.700932	0.328227	0.603218	0.986743	0.726057	0.726057	0.533401	0.676065	0.776998	0.75142	0.776998	0.627188
HNRNPK	0.161523	0.700932	0.933773	0.881036	0.776998	0.881036	0.828717	0.986743	0.96024	0.881036	0.627188	0.579584	0.854813	0.802772	0.933773
DDX26B	0.200423	0.0288828	0.259998	0.328227	0.533401	0.328227	0.0537178	0.310376	0.29305	0.425038	0.75142	0.96024	0.510885	0.467089	0.627188
PRPF18	0.173939	0.00754701	0.229113	0.384841	0.365468	0.310376	0.066688	0.29305	0.173939	0.259998	0.603218	0.488776	0.244282	0.0375884	0.404702
NUDT21	0.365468	0.933773	0.117308	0.384841	0.229113	0.161523	0.425038	0.467089	0.229113	0.161523	0.186905	0.425038	0.214492	0.404702	0.346594
SNRNP48	0.627188	0.510885	0.700932	0.603218	0.404702	0.404702	0.933773	0.776998	0.854813	0.533401	0.986743	0.627188	0.96024	0.726057	0.488776
USP39	0.776998	0.907364	0.0016368	0.00294023	0.00486206	0.000204472	0.0479117	0.00222003	0.00294023	5.48405e-05	0.0479117	0.186905	0.00754701	0.854813	0.445838
CD2BP2	0.214492	0.328227	0.0738777	0.776998	0.907364	0.404702	0.0815528	0.96024	0.259998	0.556306	0.259998	0.328227	0.214492	0.149656	0.089724
PCBP1	0.138334	0.467089	0.138334	0.384841	0.346594	0.200423	0.510885	0.328227	0.138334	0.107593	0.0185732	0.107593	0.066688	0.627188	0.75142
HNRNPF	0.488776	0.603218	0.907364	0.214492	0.200423	0.603218	0.907364	0.328227	0.726057	0.579584	0.229113	0.229113	0.651477	0.933773	0.310376
SF3B5	0.676065	0.0250967	0.651477	0.384841	0.510885	0.244282	0.881036	0.488776	0.75142	0.404702	0.726057	0.776998	0.776998	0.603218	0.089724
LSM3	0.29305	0.000204472	0.488776	0.726057	0.802772	0.802772	0.107593	0.776998	0.510885	0.828717	0.802772	0.488776	0.579584	0.0185732	0.0984012
ZNF131	0.328227	0.676065	0.828717	0.276255	0.117308	0.467089	0.96024	0.467089	0.802772	0.510885	0.229113	0.29305	0.726057	0.214492	0.700932
PPP1CA	0.854813	0.854813	0.510885	0.328227	0.229113	0.467089	0.828717	0.29305	0.346594	0.259998	0.0133301	0.0288828	0.186905	0.676065	0.229113
RBM4B	0.627188	0.310376	0.29305	0.445838	0.776998	0.404702	0.186905	0.488776	0.365468	0.533401	0.603218	0.579584	0.404702	0.75142	0.776998
LSM1	0.676065	0.066688	0.676065	0.310376	0.29305	0.384841	0.776998	0.259998	0.579584	0.29305	0.384841	0.603218	0.533401	0.161523	0.00922195
LSM10	0.96024	0.259998	0.488776	0.229113	0.214492	0.29305	0.933773	0.149656	0.346594	0.173939	0.200423	0.328227	0.29305	0.328227	0.00609992
SNRPE	0.149656	0.328227	0.445838	0.066688	0.0815528	0.138334	0.244282	0.0599721	0.328227	0.173939	0.556306	0.556306	0.676065	0.907364	0.802772
TSEN54	0.986743	0.200423	0.776998	0.726057	0.854813	0.676065	0.802772	0.627188	0.933773	0.676065	0.854813	0.579584	0.986743	0.96024	0.328227
SNRNP35	0.127553	0.259998	0.726057	0.089724	0.117308	0.259998	0.445838	0.244282	0.75142	0.510885	0.726057	0.700932	0.933773	0.75142	0.96024
SRPK3	0.579584	0.556306	0.488776	0.149656	0.161523	0.29305	0.676065	0.127553	0.259998	0.149656	0.0425401	0.0984012	0.173939	0.802772	0.200423
RALYL	0.556306	0.556306	0.149656	0.425038	0.603218	0.310376	0.149656	0.425038	0.138334	0.244282	0.0133301	0.0288828	0.0599721	0.0375884	0.933773
PRPF39	0.676065	0.425038	0.627188	0.651477	0.328227	0.467089	0.776998	0.881036	0.933773	0.579584	0.651477	0.96024	0.933773	0.802772	0.776998
RNPC3	0.881036	0.802772	0.173939	0.0016368	0.00294023	0.0216659	0.276255	0.00222003	0.0738777	0.00922195	0.127553	0.276255	0.107593	0.986743	0.244282
SRSF10	0.854813	0.603218	0.445838	0.244282	0.149656	0.161523	0.776998	0.627188	0.854813	0.445838	0.700932	0.933773	0.96024	0.229113	0.802772
PRPF40A	0.579584	0.404702	0.29305	0.346594	0.138334	0.29305	0.533401	0.310376	0.259998	0.186905	0.117308	0.173939	0.214492	0.346594	0.96024
HNRNPAB	0.0815528	0.089724	0.627188	0.445838	0.603218	0.556306	0.259998	0.603218	0.802772	0.854813	0.467089	0.676065	0.907364	0.556306	0.776998
TOPORS	0.776998	0.556306	0.488776	0.579584	0.276255	0.346594	0.854813	0.802772	0.854813	0.510885	0.579584	0.881036	0.854813	0.881036	0.75142
UBL5	0.138334	0.0016368	0.627188	0.986743	0.933773	0.933773	0.214492	0.96024	0.676065	0.986743	0.776998	0.907364	0.802772	0.173939	0.229113
RNU5A-1	0.776998	0.29305	0.510885	0.651477	0.907364	0.854813	0.310376	0.488776	0.425038	0.676065	0.627188	0.365468	0.425038	0.75142	0.579584
RNU4-1	0.603218	0.802772	0.173939	0.0984012	0.0288828	0.138334	0.404702	0.089724	0.149656	0.0599721	0.229113	0.328227	0.186905	0.986743	0.828717
HSPA1B	0.445838	0.802772	0.533401	0.776998	0.854813	0.651477	0.676065	0.603218	0.96024	0.96024	0.700932	0.603218	0.881036	0.214492	0.579584
GNB2L1	0.0479117	0.907364	0.603218	0.556306	0.365468	0.310376	0.907364	0.627188	0.828717	0.533401	0.75142	0.556306	0.986743	0.96024	0.384841
RNPS1	0.488776	0.533401	0.726057	0.488776	0.726057	0.556306	0.488776	0.96024	0.828717	0.881036	0.488776	0.510885	0.603218	0.579584	0.579584
HNRNPUL2	0.0425401	0.676065	0.488776	0.776998	0.96024	0.828717	0.384841	0.986743	0.651477	0.881036	0.676065	0.676065	0.651477	0.676065	0.0479117
FAM58A	0.75142	0.149656	0.726057	0.488776	0.404702	0.776998	0.404702	0.556306	0.854813	0.75142	0.510885	0.651477	0.96024	0.346594	0.00922195
SRSF8	0.96024	0.726057	0.107593	0.0250967	0.0425401	0.0111434	0.173939	0.0250967	0.0984012	0.0185732	0.726057	0.907364	0.229113	0.828717	0.676065
SRSF10P1	0.675124	0.841271	0.0927888	0.354418	0.274673	0.0927888	0.335782	0.326657	0.160067	0.0971688	0.326657	0.650473	0.178857	0.476493	0.867511
SNURF	0.0158006	0.726057	0.0984012	0.229113	0.365468	0.127553	0.244282	0.328227	0.161523	0.149656	0.244282	0.556306	0.173939	0.828717	0.29305
