# Supplementary material for: OBSCN undergoes extensive alternative splicing during human cardiac and skeletal muscle development
Source: Skelet Muscle. 2025 Mar 1;15:5. doi: 10.1186/s13395-025-00374-6 (PMC11871629; doi:10.1186/s13395-025-00374-6)
Supplement: Supplementary file 11 — Additional file 11: Table S10. Differential expression analysis results for OBSCN and the studied Splicing Factors. [file 13395_2025_374_MOESM11_ESM.xls]

## Sheet: DGE
Table S10: Differential expression analysis results for OBSCN and the studied Splicing Factors. The DESeq2 was used for the differential expression analysis with adjustment for the batch effects. The comparisons include: muscle vs heart (M), postnatal vs fetal (A), postnatal muscle vs fetal muscle samples (AM/FM), postnatal heart vs fetal heart samples (AH/FH), postnatal muscle vs postnatal heart…
Gene_name	Ensembl_id	baseMean_FMvsAM	log2FoldChange_FMvsAM	lfcSE_FMvsAM	pvalue_FMvsAM	padj_FMvsAM	baseMean_FHvsAH	log2FoldChange_FHvsAH	lfcSE_FHvsAH	pvalue_FHvsAH	padj_FHvsAH
OBSCN	ENSG00000154358	229371	-0.595648	0.671144	0.089473	0.26413	48573.8	-1.11714	0.270908	9.93859e-06	7.76705e-05
BUGZ	ENSG00000010244	6110.94	0.0847761	0.250474	0.688911	0.840693	6383.91	0.850527	0.193849	5.58579e-06	4.64139e-05
PRPF39	ENSG00000185246	1606.57	1.53204	0.376656	1.55838e-06	0.000114922	1088.53	1.33353	0.159814	1.11744e-17	6.7387e-16
MBNL1	ENSG00000152601	17621.8	-1.47888	0.367234	1.87384e-06	0.000133273	12088.6	-0.570705	0.21775	0.00628449	0.0212651
INTS4	ENSG00000149262	1029.38	0.78276	0.193122	6.68011e-06	0.000337478	826.405	0.617725	0.134673	3.14358e-06	2.78908e-05
IGF2BP3	ENSG00000136231	913.845	4.91129	1.78131	1.30668e-05	0.000573633	801.876	8.43228	0.44713	1.23131e-81	6.46008e-78
HSPA1B	ENSG00000204388	3129.82	2.38559	0.742205	2.43639e-05	0.000919616	1722.97	1.28409	0.556745	0.00296078	0.0112631
EEF1A1	ENSG00000156508	135364	2.78811	0.914167	3.49318e-05	0.00121342	65964.2	0.914574	0.325471	0.00197952	0.00802904
TSEN54	ENSG00000182173	264.493	1.2612	0.392018	5.10728e-05	0.00164818	174.262	1.09627	0.26975	1.3533e-05	0.000102455
NONO	ENSG00000147140	4676.3	0.819222	0.240598	7.67365e-05	0.00223554	4166.52	0.985373	0.168532	1.90961e-09	3.38472e-08
HNRNPA1	ENSG00000135486	8570.91	1.06548	0.362432	0.000188091	0.00438568	7820.03	-0.115477	0.355684	NA	NA
SF3B3	ENSG00000189091	5000.84	0.679433	0.208777	0.000234847	0.00508044	4901.61	0.301159	0.17759	0.0815005	0.167421
FMR1	ENSG00000102081	1723.63	1.10684	0.3921	0.000253981	0.00537561	2285.32	0.499909	0.18712	0.00588017	0.0201289
MOV10	ENSG00000155363	1061.97	1.51945	0.578963	0.000264942	0.00551591	810.575	1.06696	0.388489	0.0016519	0.00688743
DHX15	ENSG00000109606	3939.3	0.734089	0.242416	0.000404647	0.00737059	4763.25	0.880435	0.199315	4.60626e-06	3.91787e-05
DDX39A	ENSG00000123136	582.153	1.16012	0.439298	0.000410043	0.00744686	534.125	0.553121	0.268823	0.0283534	0.0731529
C17orf85	ENSG00000074356	2064.23	0.601475	0.20595	0.000992158	0.0138272	2476.3	0.439398	0.111755	7.05486e-05	0.000442655
MSI1	ENSG00000135097	34.4954	2.3915	1.36626	0.00105846	0.0145258	177.187	-0.675545	0.413038	0.0572346	0.127193
CPSF6	ENSG00000111605	3100.93	0.706568	0.2564	0.00107776	0.0146434	3526.57	1.32251	0.221208	3.52636e-10	7.13868e-09
PPIH	ENSG00000171960	431.231	0.697499	0.253929	0.00114848	0.015282	350.274	-0.320257	0.180072	0.0674791	0.14458
GNB2L1	ENSG00000204628	18084.1	1.16915	0.516362	0.00122626	0.0158956	8752.22	0.914148	0.217635	1.14256e-05	8.79378e-05
DDX5	ENSG00000108654	9915.72	-0.796746	0.312858	0.00142784	0.017678	13802.7	-0.5212	0.250017	0.027676	0.0717875
TRA2A	ENSG00000164548	1786.36	0.640374	0.235989	0.00160062	0.0190711	1718.33	0.436234	0.27396	0.089201	0.179427
SRPK2	ENSG00000135250	2181.28	0.416183	0.144502	0.00221729	0.0238824	2237.84	0.497521	0.134149	0.000165024	0.00092847
PRPF38A	ENSG00000134748	1147.9	0.661287	0.262993	0.0026205	0.0267965	911.702	0.337108	0.169255	0.0412383	0.0981878
KHDRBS1	ENSG00000121774	2751.22	0.567153	0.223883	0.00361632	0.0336545	3181.6	0.182326	0.123355	0.134361	0.24603
THOC1	ENSG00000079134	1162.96	0.688394	0.305	0.00472622	0.0406169	1268.44	1.42499	0.187798	3.73578e-15	1.61759e-13
ESRP1	ENSG00000104413	14.7525	1.55104	1.9247	0.00534092	0.0439957	45.4421	2.96114	0.556802	1.47161e-09	2.66082e-08
BUB3	ENSG00000154473	1470.14	0.571684	0.241205	0.00553628	0.0450367	1473.93	0.836986	0.193251	7.40387e-06	5.96688e-05
HSPA1A	ENSG00000204389	4564.1	1.38908	0.927204	0.0055969	0.0452695	2985.68	0.822676	0.512911	0.0438844	0.103054
DDX3X	ENSG00000215301	11412.1	-0.767835	0.372389	0.00583207	0.0464823	12073	0.349052	0.225196	0.105438	0.204114
FUBP1	ENSG00000162613	4755.81	0.676429	0.310709	0.00606233	0.0475829	4843.27	1.20665	0.199085	2.99152e-10	6.13087e-09
BCAS1	ENSG00000064787	69.6819	1.66917	1.81156	0.00618979	0.0481382	2.50708	1.06474	0.855413	0.0387467	0.0935289
KHDC4	ENSG00000132680	1756.39	0.484291	0.198965	0.00648999	0.0495496	1469.25	0.141608	0.172415	0.399686	0.549028
HSPA5	ENSG00000044574	8301.38	0.917723	0.520021	0.00767528	0.05519	11226.7	-0.702544	0.296359	0.010361	0.0320922
LSM10	ENSG00000181817	792.552	-1.11868	0.72548	0.00810765	0.056994	408.144	-2.64585	0.447541	3.93701e-11	9.27643e-10
SRSF12	ENSG00000154548	40.9095	1.51433	1.30073	0.00846268	0.0586172	51.1194	2.20952	0.55758	1.1263e-06	1.11668e-05
TIA1	ENSG00000116001	2902.66	0.650331	0.317073	0.00909539	0.0614242	3740.68	1.59756	0.292905	3.02936e-09	5.16023e-08
ELAVL2	ENSG00000107105	98.6001	1.48205	1.58337	0.0102715	0.0664979	22.8869	3.65997	0.662769	6.95311e-10	1.33952e-08
THOC2	ENSG00000125676	2720.89	0.572664	0.279253	0.0122155	0.0744093	2840.71	1.0525	0.157259	7.24927e-12	1.93554e-10
CFAP20	ENSG00000070761	426.263	0.683658	0.366823	0.0124138	0.075232	627.213	0.406004	0.241433	0.0769634	0.159948
DHX9	ENSG00000135829	3641.49	0.516871	0.243248	0.0126559	0.0760976	4376.23	0.91425	0.214781	8.90888e-06	7.02688e-05
DDX50	ENSG00000107625	1159.01	0.679387	0.370366	0.0134489	0.0793961	1191.6	0.522571	0.198343	0.00639372	0.0215675
TNPO1	ENSG00000083312	8499.46	0.625124	0.336792	0.0155723	0.0874323	7556.73	0.853528	0.299281	0.00198295	0.0080391
DHX16	ENSG00000204560	1184.59	-0.588553	0.307352	0.0156698	0.0877854	898.497	-0.216435	0.162146	0.172298	0.296786
GPATCH1	ENSG00000076650	483.443	0.584748	0.308124	0.0165072	0.0907791	413.324	0.0502445	0.150453	0.733583	0.826383
RBM10	ENSG00000182872	1237.65	0.603549	0.323986	0.0166119	0.0911774	1209.68	0.208809	0.178644	0.229794	0.3686
CELF2	ENSG00000048740	4510.8	0.717943	0.441023	0.0183462	0.0975629	7019.48	-0.0597376	0.171542	0.721113	0.817327
CUGBP2	ENSG00000048740	4510.8	0.717943	0.441023	0.0183462	0.0975629	7019.48	-0.0597376	0.171542	0.721113	0.817327
PRPF3	ENSG00000117360	1474.89	0.538738	0.29154	0.0218316	0.109554	1208.94	0.587063	0.20125	0.00250177	0.00978666
DHX34	ENSG00000134815	603.032	0.647418	0.392583	0.0222022	0.110726	421.845	0.665197	0.340318	0.0303223	0.0770578
YBX3	ENSG00000060138	50560.6	-0.879754	0.69192	0.0233558	0.114318	10666.1	-1.96407	0.295281	5.36666e-13	1.70383e-11
SRSF9	ENSG00000111786	961.791	0.416564	0.209164	0.0245335	0.117932	862.373	0.28803	0.19381	0.124899	0.232727
SFRS9	ENSG00000111786	961.791	0.416564	0.209164	0.0245335	0.117932	862.373	0.28803	0.19381	0.124899	0.232727
NCBP1	ENSG00000136937	1783.61	0.407857	0.204035	0.0248036	0.118581	2052.63	0.680587	0.247624	0.00369779	0.0136271
MSI2	ENSG00000153944	6880.35	-0.658845	0.425563	0.0260595	0.122417	5906.09	-0.0965192	0.152924	0.519774	0.658111
SNRNP25	ENSG00000161981	922.305	-0.810269	0.624184	0.02655	0.123767	547.27	-1.52047	0.317905	1.37452e-07	1.67189e-06
RBMX	ENSG00000147274	5231.49	0.427319	0.220436	0.0266851	0.124169	5387.02	0.648846	0.166276	6.34881e-05	0.000403094
RBM4B	ENSG00000173914	490.876	0.475904	0.261344	0.029073	0.131214	307.351	1.08795	0.207411	4.6394e-08	6.19091e-07
NELFE	ENSG00000204356	775.532	0.585721	0.362835	0.0295296	0.13235	824.34	-0.311713	0.164886	0.0530107	0.119682
DDX1	ENSG00000079785	4452.37	-0.513174	0.303506	0.0330964	0.142831	4778.52	-0.532048	0.238203	0.0189055	0.0525497
RNU4-1	ENSG00000200795	29.5533	0.907058	0.897816	0.0333186	0.143328	24.8736	1.91646	0.565326	1.89661e-05	0.000138296
RBM26	ENSG00000139746	3454.62	0.453714	0.257803	0.0356646	0.149505	3414.12	0.836089	0.197286	1.12519e-05	8.67281e-05
SNRNP27	ENSG00000124380	585.522	-0.583551	0.385242	0.0358925	0.15004	610.244	-0.398481	0.237976	0.0786754	0.162679
INTS7	ENSG00000143493	746.503	0.470797	0.273	0.0360675	0.150401	746.006	0.639311	0.252289	0.00733686	0.0241775
HNRNPUL2	ENSG00000214753	956.756	-0.497676	0.300761	0.0375627	0.154636	874.72	-1.11938	0.310438	8.01851e-05	0.000495611
SAP30BP	ENSG00000161526	1198.2	0.454287	0.26644	0.0397396	0.159961	935.369	-0.156566	0.183539	0.380119	0.529723
LUC7L	ENSG00000007392	1894.65	0.424335	0.242206	0.0400717	0.160851	1551.65	0.875181	0.242247	0.000137779	0.000795804
SNRPD3	ENSG00000100028	2570.39	-0.567917	0.389662	0.042036	0.165659	1306.74	-0.0713968	0.241908	0.756431	0.842952
JUP	ENSG00000173801	2549.76	-0.711181	0.600419	0.0422874	0.166431	3740.98	-0.342908	0.191792	0.0650126	0.140539
MBNL2	ENSG00000139793	5115.56	-0.444905	0.266892	0.0442355	0.171696	6559.9	-0.636773	0.229915	0.0037014	0.0136384
TRIM24	ENSG00000122779	1289.75	0.379416	0.217211	0.0467523	0.177956	1635.43	0.977385	0.246187	2.67099e-05	0.000188563
GPATCH8	ENSG00000186566	4896.25	-0.526868	0.36599	0.0501167	0.185718	2664.28	-0.00253031	0.154104	0.986636	0.992209
HNRNPU	ENSG00000153187	21544.8	0.473846	0.306485	0.0501471	0.185754	17839.1	0.947399	0.181365	7.17793e-08	9.1901e-07
HNRNPA3	ENSG00000170144	5496.82	0.398347	0.237243	0.0504738	0.186489	5909.95	0.407193	0.205926	0.0402583	0.0963499
WDR77	ENSG00000116455	643.336	-0.456913	0.296021	0.0534866	0.193393	515.449	-0.662833	0.160476	2.37406e-05	0.000169424
HNRNPC	ENSG00000092199	8172.49	0.465877	0.310191	0.0558353	0.199031	7905.66	0.116841	0.151385	0.431376	0.579224
LOC649330	ENSG00000092199	8172.49	0.465877	0.310191	0.0558353	0.199031	7905.66	0.116841	0.151385	0.431376	0.579224
DDX26B	ENSG00000165359	441.103	0.630766	0.545137	0.0560599	0.199608	770.045	2.24381	0.378396	3.56635e-11	8.47925e-10
WBP4	ENSG00000120688	1021.73	-0.604998	0.513186	0.0587883	0.205009	868.253	-0.702979	0.304373	0.0121335	0.0365679
ILF2	ENSG00000143621	2220.4	0.459581	0.312136	0.0601258	0.207836	2000.19	0.250848	0.158023	0.104932	0.203334
THOC7	ENSG00000163634	826.902	-0.511995	0.375888	0.06018	0.207911	943.686	-1.10775	0.252663	3.21224e-06	2.84359e-05
U2AF1L4	ENSG00000161265	17.676	-0.650375	0.625662	0.0626865	0.213101	22.2703	-1.47164	0.489571	0.000232392	0.00126165
PPIL3	ENSG00000240344	436.496	0.468571	0.337326	0.0670942	0.221979	520.185	0.442318	0.32226	0.132917	0.244116
AGGF1	ENSG00000164252	510.681	-0.464606	0.33806	0.0697087	0.2277	565.683	0.307582	0.333126	0.309339	0.45719
FUBP3	ENSG00000107164	1417.04	0.305044	0.185807	0.0709207	0.229719	1798.87	0.148147	0.176311	0.388353	0.538023
SRSF2	ENSG00000161547	2594.61	-0.385022	0.256443	0.0735261	0.234899	2399.51	0.0741993	0.175783	0.664842	0.775563
SFRS2	ENSG00000161547	2594.61	-0.385022	0.256443	0.0735261	0.234899	2399.51	0.0741993	0.175783	0.664842	0.775563
PTBP1	ENSG00000011304	2100.27	0.480368	0.372237	0.0753979	0.238601	1979.93	0.627783	0.380503	NA	NA
LSM2	ENSG00000204392	306.738	0.42853	0.308186	0.0769727	0.241091	206.907	0.00777104	0.247458	0.973611	0.984116
ELAVL1	ENSG00000066044	1732.48	0.413185	0.294938	0.0797159	0.246354	1722.74	-0.375431	0.167203	0.0214532	0.058303
RNF34	ENSG00000170633	2006.38	-0.528725	0.483172	0.0851681	0.256755	1196.96	-0.0955862	0.268958	0.705427	0.805768
PTBP2	ENSG00000117569	1941.35	0.409037	0.301677	0.0870599	0.259934	2050.32	1.63048	0.281037	3.60914e-10	7.29686e-09
CDK12	ENSG00000167258	2496.75	0.300489	0.196369	0.0888791	0.262991	2435.7	0.19201	0.214904	0.352778	0.502016
SRSF5	ENSG00000100650	5485.02	-0.441445	0.35396	0.0922751	0.269115	5488.99	-0.0124391	0.129967	0.922667	0.952971
SFRS5	ENSG00000100650	5485.02	-0.441445	0.35396	0.0922751	0.269115	5488.99	-0.0124391	0.129967	0.922667	0.952971
SNRPE	ENSG00000182004	599.233	0.526785	0.514593	0.0941887	0.272628	510.374	-0.570669	0.176934	0.000915101	0.00412464
SNRPA1	ENSG00000131876	635.07	0.325922	0.223366	0.0946263	0.273637	667.59	-0.526301	0.239795	0.0209948	0.05727
KIAA1429	ENSG00000164944	2880.99	0.333273	0.232405	0.0968868	0.277401	3443.31	0.305382	0.249512	0.196666	0.328236
TFIP11	ENSG00000100109	1129.41	-0.481081	0.432178	0.0974733	0.278367	724.203	-0.220873	0.179341	0.205643	0.33919
LUC7L2	ENSG00000146963	1453.61	-0.378283	0.28114	0.0980156	0.279283	1189.88	0.0412037	0.218157	0.844118	0.902572
DDX3Y	ENSG00000067048	1728.8	0.451962	1.21497	0.0981046	0.27941	1980.46	-0.1175	0.871336	NA	NA
RBM8A	ENSG00000265241	1305.2	-0.373358	0.282442	0.103449	0.288619	1007.65	0.279411	0.22134	0.188064	0.317788
PCBP3	ENSG00000183570	42.941	0.594339	0.814092	0.104453	0.290317	48.0625	0.167554	0.414495	0.638294	0.755768
C9orf78	ENSG00000136819	894.865	-0.434085	0.370164	0.105522	0.292243	706.766	-0.699556	0.214248	0.000668635	0.00314134
PABPC1	ENSG00000070756	6061.49	0.475292	0.447921	0.10659	0.293886	7191.16	0.122302	0.283778	0.644295	0.7603
FAM58A	ENSG00000262919	285.807	-0.449213	0.404476	0.109137	0.298218	377.013	-1.08523	0.351026	0.00053964	0.00261384
USP39	ENSG00000168883	1390.89	-0.408456	0.343141	0.112375	0.303171	1018.43	-0.432431	0.129517	0.000705359	0.00328705
PAXBP1	ENSG00000159086	1622.68	0.360824	0.280193	0.113648	0.305207	1729.01	1.26729	0.175335	9.26758e-14	3.3303e-12
DDX39B	ENSG00000198563	2191.43	0.432853	0.391264	0.116144	0.308788	2083.66	0.475875	0.33849	0.12015	0.225906
ZMAT2	ENSG00000146007	1099.47	-0.462009	0.450057	0.116588	0.309461	708.06	-0.787931	0.202256	5.27523e-05	0.000343452
CCAR1	ENSG00000060339	2213.65	0.284084	0.203482	0.117932	0.311849	1899.62	0.552715	0.159014	0.000379553	0.00193093
ZNF131	ENSG00000172262	1252.55	0.234984	0.162689	0.120399	0.315781	957.329	0.709385	0.156584	3.63219e-06	3.17782e-05
INTS1	ENSG00000164880	4793.11	-0.448532	0.444769	0.124867	0.322805	2318.87	-0.133864	0.218786	0.524005	0.661683
SF3B4	ENSG00000143368	378.157	0.361385	0.296367	0.125954	0.324491	400.455	-0.605295	0.413075	NA	NA
RNF113A	ENSG00000125352	180.657	0.416173	0.382551	0.126058	0.324523	135.101	-0.246132	0.190348	0.182363	0.310051
BCAS2	ENSG00000116752	837.2	-0.45738	0.473891	0.127702	0.326363	819.821	-0.51662	0.309306	0.0693259	0.147565
BUD31	ENSG00000106245	595.95	0.440757	0.43825	0.128663	0.327699	489.929	-0.0391767	0.16114	0.803758	0.87506
DDX27	ENSG00000124228	778.604	0.317385	0.259889	0.14372	0.349842	591.686	0.263427	0.21764	0.207561	0.341405
SEC31B	ENSG00000075826	892.952	-0.459141	0.53942	0.144209	0.350501	564.86	-0.0434061	0.331526	0.885553	0.929304
DDX19A	ENSG00000168872	408.9	-0.357647	0.319381	0.147046	0.354242	299.072	-0.13862	0.188271	0.448053	0.595192
PCBP2	ENSG00000197111	4140.86	-0.312499	0.261418	0.151583	0.361826	4274.76	-0.0515975	0.128299	0.683455	0.789609
FAM50B	ENSG00000145945	516.373	-0.423659	0.474836	0.155613	0.367668	323.795	-0.551122	0.40402	0.11525	0.218603
SNRPD2	ENSG00000125743	1833.35	0.422537	0.476272	0.157068	0.369632	1330.69	-0.972024	0.234102	1.2473e-05	9.51155e-05
TCERG1	ENSG00000113649	2424.04	0.310334	0.265844	0.159034	0.372386	2137.06	0.812243	0.193561	1.41084e-05	0.000106223
SNRNP35	ENSG00000184209	629.236	-0.383388	0.386533	0.159214	0.372659	398.376	-0.548445	0.138825	5.86999e-05	0.000377182
HNRNPAB	ENSG00000197451	1485.04	-0.351486	0.328162	0.160217	0.374227	1666.49	-1.05423	0.290152	8.5383e-05	0.000524238
RBM47	ENSG00000163694	163.903	-0.451647	0.620084	0.166092	0.382926	174.468	0.116241	0.2725	0.649481	0.764299
RBM3	ENSG00000102317	3721.3	0.414909	0.483331	0.166208	0.383088	3312.58	-0.653469	0.206899	0.00103438	0.00457707
PPIL4	ENSG00000131013	1015.18	0.307774	0.270534	0.167303	0.384808	1185.33	0.482565	0.185018	0.007209	0.0238474
PPIL1	ENSG00000137168	396.344	0.370393	0.382102	0.170926	0.389905	1090.02	-0.828883	0.301974	0.00287963	0.0109943
PCBP4	ENSG00000090097	2342.13	-0.394033	0.446198	0.173876	0.394126	1100.97	-0.754676	0.355318	0.0174674	0.0492703
HTATSF1	ENSG00000102241	3525.69	-0.390579	0.453213	0.17996	0.401943	2601.3	-0.96635	0.180907	3.6289e-08	4.93452e-07
SNIP1	ENSG00000163877	530.07	-0.285808	0.253618	0.180733	0.402997	527.336	0.116277	0.19858	0.544921	0.679296
DHX40	ENSG00000108406	1521.61	0.327975	0.326421	0.188239	0.412332	1535.65	0.568738	0.249446	0.0160293	0.0460011
SYNCRIP	ENSG00000135316	3181.37	-0.328982	0.330164	0.189606	0.414008	2672.98	0.423988	0.243544	0.0668471	0.143509
NOVA1	ENSG00000139910	833.069	-0.393477	0.508208	0.194306	0.420582	246.475	1.7184	0.386748	3.69875e-07	4.07821e-06
LSM7	ENSG00000130332	352.604	0.374268	0.448859	0.195829	0.422433	223.31	0.295439	0.373943	0.372077	0.521882
SNRPA	ENSG00000077312	598.357	0.298812	0.286663	0.196033	0.422433	449.571	-0.477782	0.36236	0.139037	0.252582
RP9	ENSG00000164610	359.402	0.343923	0.370807	0.196106	0.422433	281.622	-0.246495	0.241445	0.283245	0.4297
CELF4	ENSG00000101489	11.8647	0.423449	0.680669	0.197546	0.424609	9.24463	0.654816	0.617779	0.140477	0.254378
THRAP3	ENSG00000054118	7822.29	-0.306596	0.302249	0.198717	0.426048	6124.42	-0.595385	0.160139	0.000142898	0.000821008
DDX18	ENSG00000088205	1665.23	0.267098	0.244581	0.199697	0.427429	1961.09	0.563077	0.211113	0.0055417	0.0191616
LASTR	ENSG00000242147	8.21631	0.426768	0.778133	0.201787	0.429643	0.942885	-0.571649	1.08633	0.19944	NA
PNN	ENSG00000100941	1736.15	0.327111	0.34481	0.202155	0.43008	1480.81	0.191069	0.328132	0.522819	0.660717
RBMX2	ENSG00000134597	295.744	0.345186	0.394827	0.207177	0.436468	309.35	-0.0228059	0.235688	0.919211	0.950719
NOVA2	ENSG00000104967	310.391	-0.391201	0.554998	0.208058	0.437174	551.011	0.137981	0.508299	NA	NA
TTC14	ENSG00000163728	1560.99	0.325662	0.353808	0.209915	0.439078	1871.8	0.88657	0.175316	1.96293e-07	2.31167e-06
NRIP2	ENSG00000053702	54.846	0.376638	0.509355	0.212411	0.441754	38.5515	0.531421	0.458838	NA	NA
RBM15B	ENSG00000259956	1136.19	0.299806	0.308486	0.21409	0.443689	1259.24	0.0685709	0.159841	0.661162	0.772874
CXorf56	ENSG00000018610	548.057	-0.287483	0.288741	0.215444	0.445226	469.724	-0.0538724	0.261338	0.827057	0.89118
CLK1	ENSG00000013441	4641.36	0.313983	0.339315	0.216705	0.446663	4422.36	1.32784	0.231749	1.5428e-09	2.77837e-08
SF3A2	ENSG00000104897	834.497	0.34638	0.421888	0.218096	0.447799	605.288	0.177773	0.342169	0.565338	0.696477
BUD13	ENSG00000137656	442.607	0.253073	0.240896	0.219458	0.449545	346.403	0.255006	0.159988	0.103332	0.200863
DDX20	ENSG00000064703	589.801	0.287111	0.293714	0.220742	0.451241	635.165	0.52753	0.266854	0.0353726	0.0869712
MATR3	ENSG00000015479	1569.36	0.32659	0.377675	0.222665	0.453196	1276.95	0.849695	0.187717	2.93534e-06	2.62728e-05
HNRNPUL1	ENSG00000105323	4721.48	0.267594	0.266167	0.224868	0.45575	4028.12	-0.257877	0.209879	0.202061	0.334796
U2AF2	ENSG00000063244	1683.37	0.245295	0.235454	0.226433	0.457357	1575.19	-0.0634688	0.28979	0.813959	0.88226
CDK10	ENSG00000185324	770.125	0.313942	0.359991	0.230209	0.461834	582.853	0.507035	0.356039	0.111462	0.213127
C19orf43	ENSG00000123144	1425	0.343501	0.449598	0.232691	0.465308	1186.33	-0.492408	0.24372	0.0333531	0.0830963
AQR	ENSG00000021776	1993.89	0.232672	0.223616	0.233633	0.466313	2265.04	0.788972	0.216441	0.000142742	0.000820257
RBFOX2	ENSG00000100320	12597.1	0.30824	0.354358	0.235045	0.467994	6894.66	0.823312	0.187908	6.03471e-06	4.97561e-05
RBM4	ENSG00000173933	943.917	-0.297414	0.331757	0.236039	0.469056	843.85	-0.0258672	0.152663	0.862818	0.914777
DHX36	ENSG00000174953	3054.38	0.237034	0.232242	0.237855	0.471393	3115.47	0.467141	0.242379	0.0425231	0.100502
PRPF40A	ENSG00000196504	2844.57	0.266115	0.278134	0.240521	0.474703	2790.57	0.995401	0.22833	4.71724e-06	4.00362e-05
U2SURP	ENSG00000163714	4780.39	0.26296	0.275206	0.243001	0.477733	4271.28	0.859179	0.210091	2.05817e-05	0.000148599
GRSF1	ENSG00000132463	6231.73	-0.336407	0.454109	0.243466	0.47818	4163.84	-0.341019	0.237893	0.132331	0.243264
HNRNPH2	ENSG00000126945	1468.74	-0.307041	0.365602	0.243725	0.478504	1603.94	-0.245745	0.201106	0.20596	0.339499
GPKOW	ENSG00000068394	695.012	-0.286638	0.325365	0.248359	0.484205	433.649	-0.223628	0.218463	0.286384	0.433126
CCDC130	ENSG00000104957	674.499	0.282363	0.316654	0.248492	0.484426	576.431	0.193159	0.254979	0.423261	0.571341
YJU2B	ENSG00000104957	674.499	0.282363	0.316654	0.248492	0.484426	576.431	0.193159	0.254979	0.423261	0.571341
PCBP1	ENSG00000169564	8704.35	-0.349934	0.543129	0.251453	0.487748	3980.24	-1.02137	0.418797	0.00436095	0.0156764
RNF213	ENSG00000173821	9184.96	-0.30322	0.372434	0.253447	0.49011	7698.22	0.427452	0.265988	0.0874894	0.176827
ILF3	ENSG00000129351	6382.55	0.277283	0.312716	0.253754	0.490516	5309.91	0.274024	0.222143	0.198213	0.329961
TOP1MT	ENSG00000184428	152.335	0.307431	0.391213	0.257203	0.494256	113.615	0.488045	0.31749	0.0931754	0.185578
RBMS1	ENSG00000153250	2796.23	0.272606	0.310654	0.260024	0.496791	5136.49	0.867461	0.157476	1.73898e-08	2.52729e-07
RBMXL1	ENSG00000213516	680.458	0.242967	0.258848	0.261681	0.49838	1182.58	0.342924	0.27502	0.18319	0.311172
ACIN1	ENSG00000100813	4639.19	0.259835	0.291787	0.265617	0.502571	3946.38	0.218416	0.301689	0.433665	0.581502
RBM17	ENSG00000134453	2069.27	-0.197535	0.197537	0.266334	0.503519	1942.21	0.166889	0.161269	0.290138	0.437103
RNPS1	ENSG00000205937	3623.19	-0.265095	0.309957	0.272663	0.510858	2107.79	-0.686453	0.270088	0.00668313	0.0223545
ZFR	ENSG00000056097	4140.37	0.20785	0.215967	0.274952	0.51337	4988.69	0.21212	0.198138	0.26836	0.413312
INTS5	ENSG00000185085	496.984	-0.268995	0.323734	0.277003	0.51546	321.821	0.175536	0.256734	0.469511	0.61398
HNRNPA2B1	ENSG00000122566	13165.1	-0.243429	0.27379	0.278133	0.516733	13676.2	-0.222185	0.296399	0.418849	0.566948
RBM23	ENSG00000100461	1646.57	0.227212	0.247456	0.279258	0.51803	1518.8	0.542635	0.168547	0.000964588	0.00431249
SRSF4	ENSG00000116350	2819.11	-0.208477	0.220701	0.281307	0.519974	2561.43	0.09086	0.133914	0.490958	0.632904
SFRS4	ENSG00000116350	2819.11	-0.208477	0.220701	0.281307	0.519974	2561.43	0.09086	0.133914	0.490958	0.632904
SNU13	ENSG00000100138	2089.4	-0.272164	0.338551	0.282462	0.521012	1936.98	-1.13502	0.195349	1.66598e-09	2.98824e-08
SNRPB2	ENSG00000125870	738.153	0.272913	0.342113	0.28365	0.52225	674.747	-0.0065091	0.232302	0.976601	0.986061
QKI	ENSG00000112531	24044.5	-0.278479	0.367263	0.290117	0.529266	32412.3	0.897021	0.330712	0.00275016	0.0105834
MBNL3	ENSG00000076770	810.989	0.325039	0.590516	0.291543	0.530599	1547.46	0.365801	0.407051	0.298601	0.445926
GPATCH3	ENSG00000198746	407.957	-0.24288	0.286923	0.293084	0.532238	211.528	-0.212308	0.153257	0.157625	0.27765
MYEF2	ENSG00000104177	237.024	0.30857	0.497892	0.295371	0.534333	1118.51	0.54306	0.316441	0.0609467	0.13351
SF3B1	ENSG00000115524	11846.8	0.167205	0.173931	0.296758	0.535593	11557.5	0.672577	0.166963	3.62928e-05	0.000247233
ZMAT5	ENSG00000100319	453.985	-0.269928	0.366249	0.304217	0.54312	209.148	-0.406016	0.1695	0.0140727	0.0413433
GEMIN2	ENSG00000092208	286.699	0.245987	0.305252	0.30432	0.543265	258.57	0.724646	0.304182	0.00967152	0.0302913
RBM39	ENSG00000131051	9658.95	0.203363	0.233295	0.312891	0.551186	9218.23	0.912179	0.178827	1.48318e-07	1.79228e-06
SF1	ENSG00000168066	5216.98	-0.24514	0.327312	0.32406	0.561765	4318.44	-0.499392	0.286169	0.060849	0.133359
PTBP3	ENSG00000119314	1800.79	0.261262	0.397031	0.335761	0.574424	2377.33	1.39827	0.128083	1.22815e-28	2.46249e-26
C1QBP	ENSG00000108561	1632.21	-0.270459	0.439779	0.337273	0.576119	1719.35	-0.995162	0.257019	3.8405e-05	0.000259822
DDX19B	ENSG00000157349	348.684	-0.195898	0.240591	0.341539	0.580487	227.749	-0.406868	0.186698	0.0247183	0.0654753
NSRP1P1	ENSG00000235613	45.1927	0.269101	0.446139	0.341811	0.580717	36.9198	0.29472	0.360372	0.359817	0.509165
SF3A1	ENSG00000099995	2335.69	-0.243103	0.350508	0.344176	0.583104	2549.27	-0.860502	0.218921	4.0067e-05	0.000269387
THOC6	ENSG00000131652	328.614	-0.244889	0.361896	0.347693	0.5866	175.526	-0.0321932	0.329552	0.914578	0.947975
SF3B6	ENSG00000115128	673.315	0.253943	0.394664	0.347935	0.586851	826.584	-0.233817	0.232494	0.292273	0.43933
THOC5	ENSG00000100296	1273.78	-0.18017	0.218739	0.348716	0.587525	1126.43	-0.259499	0.112848	0.0200997	0.0553173
TOPORS	ENSG00000197579	782.885	0.229662	0.320579	0.350046	0.588659	943.042	1.05766	0.286341	6.71142e-05	0.000424064
SNRPB	ENSG00000125835	886.933	0.189662	0.236591	0.351464	0.58986	604.828	0.231565	0.201691	0.234629	0.374463
ZCCHC10	ENSG00000155329	437.986	-0.240918	0.358777	0.353564	0.591704	458.849	-0.155662	0.257863	0.522904	0.660772
PRPF40B	ENSG00000110844	1043.31	-0.233029	0.338841	0.356533	0.594346	840.601	-0.26286	0.202072	0.17802	0.304196
PPIL2	ENSG00000100023	1427.15	-0.218407	0.304441	0.360655	0.59789	1141.19	-0.617879	0.164442	0.000118817	0.000698589
FAM32A	ENSG00000105058	719.36	0.230111	0.336479	0.360876	0.598101	705.559	0.214513	0.214759	0.298893	0.446185
HNRNPDL	ENSG00000152795	6436.84	0.223954	0.320796	0.362208	0.599415	5038.36	0.39582	0.167387	0.0154181	0.044539
HNRPDL	ENSG00000152795	6436.84	0.223954	0.320796	0.362208	0.599415	5038.36	0.39582	0.167387	0.0154181	0.044539
A2BP1	ENSG00000078328	6304.5	-0.247636	0.406564	0.365013	0.602214	2179.68	-0.458442	0.290752	0.0896441	0.180106
SF3B5	ENSG00000169976	1018.99	0.248833	0.413067	0.365514	0.60261	731.36	-1.18491	0.28497	7.13404e-06	5.77455e-05
DNAJC6	ENSG00000116675	84.8291	0.252451	0.439658	0.368886	0.6057	890.747	1.08975	0.387492	0.00127967	0.00550535
LUC7L3	ENSG00000108848	4906.88	0.217215	0.328381	0.382383	0.618764	3967.29	0.799214	0.185095	8.40107e-06	6.68496e-05
PLRG1	ENSG00000171566	1374.1	0.188258	0.259663	0.385402	0.621645	1211.64	0.0904514	0.219568	0.667841	0.778108
RBM5	ENSG00000003756	5375.63	0.165241	0.216114	0.385862	0.62206	4374.62	0.755359	0.199242	8.509e-05	0.000522745
SFSWAP	ENSG00000061936	2174.61	0.173503	0.232994	0.388885	0.624504	1565.8	0.366426	0.212851	0.0734669	0.154225
DGCR14	ENSG00000100056	428.255	0.206748	0.312866	0.393737	0.628574	298.157	-0.1548	0.137548	0.252832	0.395866
THOC3	ENSG00000051596	233.417	-0.223433	0.367299	0.393754	0.628574	125.034	0.844329	0.238823	0.000196027	0.00108468
ESS2	ENSG00000100056	428.255	0.206748	0.312866	0.393737	0.628574	298.157	-0.1548	0.137548	0.252832	0.395866
ZC3H11A	ENSG00000058673	63.0338	0.22618	0.384111	0.396735	0.63096	50.8323	0.879909	0.343904	0.00442479	0.0158733
DAZAP1	ENSG00000071626	2461.77	0.200478	0.306114	0.402615	0.636298	2342.04	-0.0581937	0.267165	0.816947	0.884403
DDX6	ENSG00000110367	8846.84	-0.167861	0.234176	0.406205	0.639324	11720.7	-0.0189969	0.245095	0.934995	0.960811
SNRPF	ENSG00000139343	262.09	0.224365	0.396652	0.406207	0.639324	322.042	-0.696657	0.250406	0.00325759	0.0122351
SRRT	ENSG00000087087	1425.21	0.203279	0.318667	0.406213	0.639324	1162.99	-0.0818213	0.35724	NA	NA
CTNNBL1	ENSG00000132792	807.879	0.172162	0.244497	0.408506	0.64133	913.097	-0.433114	0.15265	0.00379169	0.0139242
SUGP1	ENSG00000105705	621.929	-0.189556	0.287481	0.41204	0.643998	542.068	-0.463627	0.252803	0.0525258	0.118807
ZRSR2	ENSG00000169249	264.678	-0.193975	0.300865	0.413511	0.645583	313.195	-0.0828119	0.256894	0.733121	0.826112
HNRNPA0	ENSG00000177733	2331.21	-0.150762	0.210577	0.419784	0.650484	2713.43	-0.15562	0.124924	0.206884	0.340593
AAR2	ENSG00000131043	696.633	0.178694	0.268122	0.419622	0.650484	592.725	-0.0952874	0.170179	0.566138	0.697158
FRA10AC1	ENSG00000148690	1014.67	0.192812	0.305696	0.420402	0.651097	1059.73	0.339079	0.18451	0.0584803	0.12945
DDX23	ENSG00000174243	1887.2	-0.193995	0.309303	0.420534	0.651237	1261.79	0.149078	0.133464	0.256854	0.40049
WBP11	ENSG00000084463	1878.76	-0.17538	0.263126	0.422722	0.653064	2081.77	-0.852258	0.218022	4.4489e-05	0.000295458
HSPA8	ENSG00000109971	35315.3	0.217601	0.403965	0.423203	0.653501	31690.2	-0.417029	0.272975	0.103159	0.200589
TXNL4A	ENSG00000141759	1199.74	0.205949	0.360891	0.427713	0.657224	909.793	-0.468728	0.168986	0.00446375	0.0159875
HNRNPH3	ENSG00000096746	2436.64	0.157527	0.234347	0.435974	0.663515	2915.56	-0.455496	0.322265	0.121728	0.228128
NUMA1	ENSG00000137497	10235.8	0.191152	0.321459	0.436641	0.664165	6021.03	0.819549	0.192886	1.10423e-05	8.53423e-05
DHX8	ENSG00000067596	1528.39	0.127506	0.178857	0.437103	0.664444	1490.09	0.0957587	0.149696	0.514495	0.653424
SNRPD1	ENSG00000167088	859.401	-0.19961	0.352876	0.437381	0.664693	580.461	-0.335448	0.176916	0.0514692	0.11691
DDX17	ENSG00000100201	25917	-0.135166	0.192729	0.438232	0.66541	27524.3	0.619043	0.146376	1.63081e-05	0.000120991
KHDRBS3	ENSG00000131773	763.161	-0.200066	0.357689	0.439075	0.666243	592.005	1.74606	0.329195	4.2334e-09	6.9881e-08
RBM22	ENSG00000086589	1307.17	0.138267	0.198785	0.439095	0.666243	1069.33	-0.204533	0.224011	0.340655	0.489969
CWC22	ENSG00000163510	1014.03	0.161875	0.246888	0.440142	0.666999	1002.07	0.353202	0.203085	0.0715678	0.151309
KHDRBS2	ENSG00000112232	14.988	-0.232374	0.69587	0.440169	0.666999	23.2605	3.52435	0.565124	1.10653e-11	2.87634e-10
LSM8	ENSG00000128534	1305.42	0.192678	0.336426	0.443308	0.669604	1404.63	0.801049	0.246424	0.000593784	0.00283638
SRPK3	ENSG00000184343	4227.02	0.207782	0.403613	0.443748	0.669987	732.569	-1.01659	0.20569	2.70231e-07	3.09106e-06
NUDT21	ENSG00000167005	555.309	0.195336	0.357537	0.449739	0.674748	814.639	1.05481	0.301391	0.000140775	0.000810583
PQBP1	ENSG00000102103	777.489	0.190234	0.34013	0.451401	0.67616	470.115	-0.847222	0.228203	9.88404e-05	0.000596357
RNU5A-1	ENSG00000199568	43.7814	-0.216509	0.813906	0.458525	0.68158	103.184	4.65097	1.75913	2.2989e-05	0.000164471
LSMD1	ENSG00000183011	635.011	-0.208566	0.481072	0.465261	0.686921	363.258	-0.243536	0.276795	0.347409	0.49662
PPWD1	ENSG00000113593	1124.94	0.169466	0.291566	0.46686	0.688195	1128.44	0.520996	0.186979	0.00406781	0.0147745
SRSF10	ENSG00000188529	3534.03	0.175754	0.318757	0.472321	0.693186	3515.76	0.976075	0.21223	1.61305e-06	1.54432e-05
UBL5	ENSG00000198258	1427.54	-0.199836	0.437472	0.472425	0.693186	1275.01	-1.62967	0.341571	1.01038e-07	1.26063e-06
SFRS13A	ENSG00000188529	3534.03	0.175754	0.318757	0.472321	0.693186	3515.76	0.976075	0.21223	1.61305e-06	1.54432e-05
DDX21	ENSG00000165732	2440.62	0.177483	0.328202	0.474506	0.69472	2432.33	0.157998	0.187992	0.386519	0.536025
SSB	ENSG00000138385	1194.83	0.182692	0.348796	0.47446	0.69472	1391.25	0.00513961	0.242432	0.982221	0.989672
ZNF326	ENSG00000162664	1421.41	0.164617	0.285675	0.474431	0.69472	1680.23	0.678567	0.203682	0.000545761	0.00263821
NOSIP	ENSG00000142546	1573.1	-0.190068	0.388653	0.476741	0.69647	472.591	-0.213012	0.180664	0.225463	0.363494
IK	ENSG00000113141	1386.14	-0.180402	0.344855	0.477705	0.697439	1400.18	-0.6884	0.186143	0.000136338	0.000788354
TIAL1	ENSG00000151923	3251.35	0.126886	0.199134	0.478331	0.697833	2921.75	0.129612	0.123087	0.286198	0.432907
DHX38	ENSG00000140829	2157.95	-0.15145	0.258788	0.484006	0.702636	1707.41	-0.398724	0.197845	0.0371157	0.0903718
CLNS1A	ENSG00000074201	1650.05	0.159893	0.283978	0.485645	0.703784	1671.34	0.0839965	0.246071	0.719318	0.81631
PPIE	ENSG00000084072	982.04	0.135319	0.221629	0.485957	0.703894	719.675	-0.57983	0.171167	0.000508754	0.00248797
LSM6	ENSG00000164167	315.201	0.176644	0.348355	0.488813	0.705604	291.209	0.262386	0.263037	0.28983	0.436718
SF3B2	ENSG00000087365	2397.84	0.149576	0.258973	0.489631	0.706067	2308.53	-0.194132	0.206506	0.329697	0.478758
SRRM2	ENSG00000167978	27483.6	-0.193834	0.464069	0.49236	0.707835	19987.4	-0.0782869	0.470938	NA	NA
PSEN1	ENSG00000080815	1712.43	0.12168	0.200054	0.498145	0.712452	1677.7	0.54924	0.163486	0.000583298	0.00279434
PSIP1	ENSG00000164985	1143.48	0.170311	0.338178	0.498594	0.712598	1327.82	1.2163	0.222025	9.13593e-09	1.40614e-07
HNRNPF	ENSG00000169813	2874.13	0.150911	0.272724	0.500006	0.713869	2392.44	0.551558	0.146797	0.000128657	0.000749083
CLK4	ENSG00000113240	2082.29	-0.159642	0.305151	0.503933	0.717105	1764.41	0.674375	0.230119	0.00212504	0.00852915
SRSF1	ENSG00000136450	2184.86	0.171326	0.353756	0.504747	0.717781	2731.09	0.707719	0.309812	0.0128382	0.0383319
SFRS1	ENSG00000136450	2184.86	0.171326	0.353756	0.504747	0.717781	2731.09	0.707719	0.309812	0.0128382	0.0383319
SRSF3	ENSG00000112081	4024.23	0.154294	0.298232	0.512987	0.723468	4625.38	0.697427	0.167764	2.01267e-05	0.000145715
SFRS3	ENSG00000112081	4024.23	0.154294	0.298232	0.512987	0.723468	4625.38	0.697427	0.167764	2.01267e-05	0.000145715
CACTIN	ENSG00000105298	709.389	-0.160396	0.327586	0.51741	0.726777	406.406	-0.0585146	0.201356	0.763626	0.8474
HNRNPLL	ENSG00000143889	1554.7	0.140736	0.274516	0.53098	0.736581	1652.04	1.03647	0.197136	4.91311e-08	6.50104e-07
HNRPLL	ENSG00000143889	1554.7	0.140736	0.274516	0.53098	0.736581	1652.04	1.03647	0.197136	4.91311e-08	6.50104e-07
SRPK1	ENSG00000096063	1104.11	-0.139123	0.286604	0.546141	0.747162	1291.45	0.306278	0.175053	0.0724976	0.152754
RNPC3	ENSG00000185946	1549.91	-0.134451	0.27118	0.546446	0.74728	1614.89	0.619034	0.194095	0.00097533	0.00435343
PRCC	ENSG00000143294	1411.1	-0.153026	0.345989	0.547022	0.747698	965.078	-0.55214	0.298353	0.045378	0.105906
ZRANB2	ENSG00000132485	3160.8	0.123543	0.244105	0.552709	0.75229	3642.21	0.53205	0.228625	0.0148439	0.0431819
CELF1	ENSG00000149187	6520.1	0.1175	0.23055	0.556673	0.755152	5263	0.378084	0.149394	0.00988799	0.0308488
RBM42	ENSG00000126254	951.583	-0.13797	0.295576	0.556477	0.755152	669.047	-0.768719	0.21203	0.000159395	0.00090176
CUGBP1	ENSG00000149187	6520.1	0.1175	0.23055	0.556673	0.755152	5263	0.378084	0.149394	0.00988799	0.0308488
RBM15	ENSG00000162775	1761.66	0.118584	0.236603	0.560314	0.757534	1624.98	0.706492	0.160488	6.63002e-06	5.41954e-05
SFPQ	ENSG00000116560	7177.56	0.125194	0.257575	0.56168	0.758835	8018.71	0.452938	0.147889	0.00180094	0.00741749
ARGLU1	ENSG00000134884	3950.76	0.136572	0.301687	0.564905	0.761319	4782.2	1.26204	0.154412	5.81157e-17	3.2039e-15
SREK1	ENSG00000153914	3547.41	0.131062	0.292052	0.573776	0.76795	3994.12	0.955292	0.247448	4.39735e-05	0.000292281
YBX1	ENSG00000065978	13865.9	-0.153771	0.431634	0.576401	0.769966	11727	0.219938	0.297766	0.425374	0.573438
SRSF8	ENSG00000263465	1085.06	-0.115262	0.244789	0.580375	0.772518	779.098	-0.829565	0.210979	4.22126e-05	0.000281766
EIF3A	ENSG00000107581	8484.71	-0.130035	0.300567	0.582865	0.774133	9111.11	-0.283474	0.166948	0.0820807	0.168338
XAB2	ENSG00000076924	1193.91	0.14205	0.367103	0.585328	0.775664	772.017	-0.134235	0.157631	0.384524	0.53427
PPP1CA	ENSG00000172531	2193.97	0.12276	0.289914	0.596707	0.783242	1436.62	-0.421481	0.145022	0.00308116	0.0116636
HNRNPM	ENSG00000099783	3411.34	0.113761	0.256602	0.597038	0.78325	2913.42	-0.318683	0.235091	0.155198	0.274604
CWC15	ENSG00000150316	1154.41	-0.139812	0.394845	0.601033	0.785924	886.678	-0.408798	0.233566	0.0665389	0.142965
U2AF1	ENSG00000160201	248.665	-0.151564	0.585442	0.6019	0.786653	205.909	0.427404	0.322717	0.146994	0.263495
KHSRP	ENSG00000088247	2569.24	0.129251	0.33193	0.603799	0.787963	1962.7	-0.0697949	0.317903	0.81074	0.880006
RALYL	ENSG00000184672	13.8962	0.142735	0.789831	0.613061	0.793421	97.4314	-3.69188	0.526561	7.17102e-14	2.60065e-12
PPM1G	ENSG00000115241	1343.06	-0.128071	0.347716	0.614606	0.794058	1000.13	-0.0578635	0.139799	0.673938	0.782854
TSEN15	ENSG00000198860	865.567	-0.124023	0.32505	0.61492	0.794086	1036.32	0.0770353	0.293455	0.777493	0.857047
SMNDC1	ENSG00000119953	883.618	-0.106704	0.251563	0.615368	0.794137	995.92	-0.0924173	0.161194	0.557874	0.690466
RNF40	ENSG00000103549	1747.85	0.100325	0.241372	0.627065	0.802817	1589.31	0.393327	0.212909	0.054728	0.12274
RBM45	ENSG00000155636	315.883	-0.107721	0.289031	0.641782	0.812354	405.062	0.316544	0.242492	0.169761	0.293428
SRSF7	ENSG00000115875	1877.97	-0.115679	0.333386	0.642854	0.813091	1702.29	0.585236	0.215418	0.00465248	0.0165337
SFRS7	ENSG00000115875	1877.97	-0.115679	0.333386	0.642854	0.813091	1702.29	0.585236	0.215418	0.00465248	0.0165337
DHX57	ENSG00000163214	1017.74	0.0889342	0.219015	0.644182	0.813671	839.979	-0.0451334	0.158685	0.77143	0.853083
PRPF4B	ENSG00000112739	3120.99	0.0917799	0.236905	0.652492	0.818532	3025.44	0.659994	0.146637	4.47321e-06	3.82122e-05
PUF60	ENSG00000179950	1921.65	0.100515	0.279541	0.657987	0.821822	1322.08	-0.364742	0.159015	0.0190771	0.0529566
ZCCHC8	ENSG00000033030	1236.26	-0.0886396	0.232903	0.659816	0.823102	878.113	1.02406	0.147544	1.38141e-12	4.14541e-11
SNRPC	ENSG00000124562	879.689	0.113667	0.371151	0.66321	0.82564	1057.08	-1.5105	0.251436	1.58095e-10	3.36488e-09
HSPB1	ENSG00000106211	20847.5	0.11907	0.482567	0.67202	0.831214	13672.9	-1.84201	0.653882	0.000166047	0.000933723
SNRNP70	ENSG00000104852	4751.58	-0.106268	0.367777	0.682743	0.837042	3040.64	0.360393	0.220642	0.0885266	0.178503
ERH	ENSG00000100632	866.989	0.103297	0.348221	0.684541	0.838203	1121.27	-0.259383	0.197201	0.173955	0.298921
ZNF207	ENSG00000010244	6110.94	0.0847761	0.250474	0.688911	0.840693	6383.91	0.850527	0.193849	5.58579e-06	4.64139e-05
FAM50A	ENSG00000071859	838.391	-0.0971846	0.332191	0.69621	0.845126	617.107	-0.0525116	0.385239	NA	NA
MAGOH	ENSG00000162385	271.832	0.102971	0.391481	0.698524	0.846195	281.052	-0.287027	0.219946	0.173802	0.29869
SDE2	ENSG00000143751	1117.31	0.0897509	0.291725	0.699771	0.846682	1084.07	0.587943	0.246884	0.0119748	0.0361517
RBM14	ENSG00000239306	2115.27	0.0918423	0.307859	0.701581	0.847986	1639.86	0.397372	0.229186	0.0696342	0.148119
ZC3H18	ENSG00000158545	1107.04	-0.0931402	0.322194	0.704149	0.849671	904.038	-0.331532	0.325961	0.264728	0.409282
SAP18	ENSG00000150459	2856.53	-0.0987859	0.378169	0.706795	0.851378	2794.93	-1.52961	0.241915	2.02164e-11	5.03474e-10
NSRP1	ENSG00000126653	851.018	-0.0774984	0.24115	0.707257	0.851773	1201.85	-0.553543	0.204383	0.00496168	0.0174644
CDK11A	ENSG00000008128	50.3031	0.0984873	0.387371	0.709985	0.85352	32.2229	-0.229152	0.368177	0.483717	0.626886
INTS6	ENSG00000102786	2167.06	0.0810902	0.262334	0.710265	0.85374	3146.57	0.843441	0.185557	2.7148e-06	2.4522e-05
WTAP	ENSG00000146457	2180.39	0.0849268	0.286206	0.71218	0.855274	2095.1	0.0972984	0.161186	0.537244	0.67263
HNRNPD	ENSG00000138668	2732.74	0.0743151	0.234599	0.713526	0.856035	3087.08	0.127264	0.206449	0.522767	0.660706
SMU1	ENSG00000122692	2612.13	-0.0786405	0.260031	0.717108	0.85823	2575.46	0.259021	0.237073	0.251652	0.39449
CWC27	ENSG00000153015	1418.59	-0.080866	0.282725	0.723474	0.861215	1662.77	0.571862	0.218008	0.00623551	0.0211289
LSM4	ENSG00000130520	1251.91	-0.0927651	0.381449	0.724641	0.861941	755.496	-0.31658	0.247454	0.177518	0.303502
SRSF11	ENSG00000116754	4424.27	0.0809383	0.286527	0.725298	0.862363	4260.34	0.906802	0.247669	0.000107244	0.000639746
SFRS11	ENSG00000116754	4424.27	0.0809383	0.286527	0.725298	0.862363	4260.34	0.906802	0.247669	0.000107244	0.000639746
PRPF19	ENSG00000110107	1427.37	-0.0690185	0.230442	0.729849	0.865093	893.18	-0.363986	0.200384	0.0600814	0.132056
CDC40	ENSG00000168438	971.807	-0.0708166	0.261978	0.745392	0.873545	1007.31	0.0313539	0.206634	0.875003	0.922105
SNRNP48	ENSG00000168566	825.914	0.0735911	0.279169	0.745616	0.873671	1269.35	0.932519	0.254278	9.92861e-05	0.000598511
CDC5L	ENSG00000096401	3029.56	-0.0774758	0.322279	0.752061	0.877829	2511.88	0.374139	0.264956	0.133516	0.244898
LSM5	ENSG00000106355	542.479	-0.0837767	0.405117	0.754989	0.879052	630.456	-0.0920287	0.267965	0.715027	0.81281
SNRPN	ENSG00000128739	513.716	0.0834411	0.401778	0.755333	0.879285	673.978	-0.168185	0.330825	0.576335	0.705628
MFSD11	ENSG00000092931	1347.03	0.0670355	0.259196	0.756937	0.880333	1246.67	0.371323	0.244247	0.109481	0.210168
HNRNPK	ENSG00000165119	9576.63	0.0659937	0.26374	0.763173	0.883843	10947.7	0.403331	0.165763	0.0127229	0.0380563
DNAJC8	ENSG00000126698	1269.56	-0.0651517	0.27152	0.770202	0.887853	1315.46	-0.86528	0.176979	4.84559e-07	5.2024e-06
SRSF6	ENSG00000124193	2627.51	0.0523804	0.206993	0.776507	0.891708	2576.36	0.0337089	0.163875	0.833358	0.895181
SFRS6	ENSG00000124193	2627.51	0.0523804	0.206993	0.776507	0.891708	2576.36	0.0337089	0.163875	0.833358	0.895181
LSM3	ENSG00000170860	873.45	-0.0775981	0.444727	0.777923	0.892011	1034.05	-0.887917	0.294675	0.00111105	0.0048725
NKAP	ENSG00000101882	589.616	-0.057518	0.243477	0.781875	0.894451	421.141	0.0427725	0.175355	0.802344	0.874246
SART1	ENSG00000175467	906.684	-0.0682832	0.326178	0.781874	0.894451	797.143	-0.264925	0.223356	0.215818	0.351821
SNRNP40	ENSG00000060688	831.894	0.0580477	0.247087	0.782059	0.894594	747.415	0.502537	0.198318	0.00873055	0.0278901
WDR83	ENSG00000123154	143.26	0.0658998	0.3258	0.789183	0.898787	134.958	-0.415833	0.22712	0.0555669	0.124294
PRPF38B	ENSG00000134186	934.662	-0.0555302	0.247682	0.791619	0.899951	956.624	-0.141792	0.175359	0.406629	0.555494
SKIV2L2	ENSG00000039123	3434.06	0.0572837	0.263343	0.793473	0.900531	3257.04	0.256551	0.239042	0.259756	0.403454
PRMT5	ENSG00000100462	1250.33	0.0623071	0.3186	0.798285	0.903294	1039.86	-0.314287	0.138925	0.0214601	0.0583067
CLASRP	ENSG00000104859	908.739	0.0651612	0.376001	0.803349	0.905867	627.352	-0.113022	0.466001	NA	NA
RALY	ENSG00000125970	2594.3	-0.0559015	0.276406	0.804185	0.906305	2025.05	-0.128061	0.247244	0.585341	0.712719
GEMIN5	ENSG00000082516	1890.25	0.050661	0.240695	0.805832	0.906957	1388.46	-0.117099	0.181112	0.506242	0.646334
TARDBP	ENSG00000120948	3870.09	-0.0499498	0.24203	0.809221	0.908883	3565.9	-0.482081	0.191644	0.00939967	0.0295863
KIN	ENSG00000151657	677.371	-0.0507965	0.252593	0.81147	0.909924	562.132	0.265821	0.190159	0.149417	0.266744
PDCD7	ENSG00000090470	648.727	0.0536238	0.27575	0.811745	0.910101	574.613	-0.0866086	0.16338	0.587716	0.714679
ZNF830	ENSG00000198783	373.006	-0.0553847	0.307498	0.817061	0.912631	299.91	0.354434	0.170284	0.0328602	0.0821152
TOE1	ENSG00000132773	190.676	-0.0528049	0.29007	0.819893	0.914417	142.592	-0.28891	0.190918	0.118511	0.223389
RAVER1	ENSG00000161847	280.152	-0.0587679	0.369766	0.821196	0.914989	269.556	0.241424	0.234643	0.280851	0.427077
RBM25	ENSG00000119707	3863.74	-0.0468058	0.273697	0.834571	0.921303	3858.87	0.511695	0.164408	0.00143937	0.00610233
SPEN	ENSG00000065526	5724.54	0.0451954	0.259327	0.834757	0.92138	4825.69	0.17439	0.23174	0.430879	0.578826
EFTUD2	ENSG00000108883	2261.87	-0.0447795	0.257292	0.835428	0.92157	1848.03	-0.0673563	0.13923	0.622922	0.743975
RBBP6	ENSG00000122257	2505.72	0.0358067	0.192738	0.837388	0.922104	2667.28	0.0629542	0.162758	0.692467	0.79584
BAG2	ENSG00000112208	1050.88	-0.0536001	0.396892	0.840519	0.923603	1159.33	0.121247	0.311879	0.672549	0.781795
SYF2	ENSG00000117614	707.727	-0.0535214	0.454739	0.846265	0.926882	624.602	-0.34925	0.282202	0.18493	0.313551
DHX35	ENSG00000101452	810.323	0.0379692	0.246055	0.856005	0.932272	932.494	-0.418736	0.25753	0.0850394	0.173007
SLU7	ENSG00000164609	1636.47	-0.0443252	0.325296	0.857132	0.932662	1667.16	-0.777898	0.222466	0.000255361	0.00136849
LSM1	ENSG00000175324	477.538	-0.0438113	0.327114	0.859138	0.934011	740.001	-1.13325	0.25866	3.04737e-06	2.71674e-05
FUS	ENSG00000089280	4988.14	0.0436135	0.349805	0.863838	0.936039	4217.38	-0.332206	0.310751	0.24513	0.386654
CIRBP	ENSG00000099622	6930.97	-0.0406864	0.304238	0.864293	0.936366	5121.13	-0.584834	0.154902	0.000115131	0.000679838
PPIG	ENSG00000138398	2464.11	-0.0399486	0.316435	0.869372	0.939278	2929.71	0.434406	0.229902	0.0479201	0.110463
EIF2S2	ENSG00000125977	2241.21	-0.0423736	0.381472	0.871916	0.940679	1848.04	-0.315722	0.194012	0.0928491	0.185103
SNRNP200	ENSG00000144028	7912.13	0.0352166	0.272524	0.874812	0.941718	5325.01	-0.15572	0.186405	0.389631	0.539271
CLK3	ENSG00000179335	1769.87	-0.0325195	0.26932	0.883489	0.94594	1438.75	0.0270802	0.243475	0.90689	0.942971
DDX46	ENSG00000145833	3040.9	-0.0243077	0.189393	0.887634	0.947867	2241.01	0.172023	0.12508	0.163454	0.285094
SNURF	ENSG00000273173	70.6138	0.0378145	0.526258	0.893456	0.95052	114.779	1.34639	0.617322	0.00338598	0.0126474
PPP1R8	ENSG00000117751	872.696	0.027469	0.243355	0.894769	0.950987	867.761	0.108675	0.215339	0.599671	0.725008
MFAP1	ENSG00000140259	654.761	-0.0338421	0.360716	0.895415	0.951189	593.728	-0.632505	0.199987	0.00104926	0.00463704
PRPF4	ENSG00000136875	796.584	0.027897	0.260255	0.897779	0.952509	641.394	-0.0102938	0.172051	0.951089	0.971031
DDX42	ENSG00000198231	3611.79	0.0183452	0.157804	0.901103	0.954422	3288.64	-0.198124	0.139535	0.148904	0.266039
RNF20	ENSG00000155827	1825.88	0.0246531	0.250699	0.907377	0.957774	1973.2	-0.784549	0.13199	1.54868e-09	2.78736e-08
KIAA1967	ENSG00000253200	109.531	-0.0277908	0.382809	0.915863	0.961579	91.2802	-0.194029	0.360246	0.546605	0.680721
ZMYM3	ENSG00000147130	1102.84	0.0230062	0.284372	0.920071	0.963195	925.203	0.602759	0.213937	0.00334943	0.0125329
ISY1	ENSG00000240682	219.784	0.0186932	0.222877	0.923667	0.964986	167.947	-0.216109	0.206836	0.278578	0.424727
PHF5A	ENSG00000100410	345.586	0.0244974	0.369455	0.924863	0.965625	266.215	0.190877	0.246963	0.415559	0.564012
PRPF18	ENSG00000165630	198.653	-0.024144	0.415413	0.928674	0.967423	153.034	0.72088	0.274134	0.00491687	0.0173343
ALYREF	ENSG00000183684	543.589	-0.023114	0.396947	0.930795	0.96849	364.142	0.436044	0.251433	0.0669488	0.143671
ZC3H4	ENSG00000130749	1692.25	-0.0211346	0.343294	0.933225	0.969313	1161.91	-0.802834	0.245125	0.000543382	0.00262832
RBM27	ENSG00000091009	642.084	0.018418	0.278029	0.935117	0.970083	932.218	0.511131	0.306898	0.0705032	0.149583
CCDC94	ENSG00000105248	311.618	0.0200879	0.335002	0.935839	0.970323	176.965	-0.485798	0.229366	0.0266008	0.0695141
YJU2	ENSG00000105248	311.618	0.0200879	0.335002	0.935839	0.970323	176.965	-0.485798	0.229366	0.0266008	0.0695141
ZC3HAV1	ENSG00000105939	1212.93	0.0207933	0.384258	0.93707	0.970774	1451.25	1.01235	0.173951	2.1161e-09	3.70895e-08
TSEN2	ENSG00000154743	818.738	-0.0147444	0.243567	0.943433	0.973523	873.651	-0.149287	0.197174	0.433949	0.581784
ZNF346	ENSG00000113761	733.209	-0.0142733	0.238458	0.94443	0.974118	481.378	0.176862	0.156306	0.248055	0.390153
SRRM1	ENSG00000133226	3182.47	0.0161088	0.289001	0.944502	0.974118	3294.43	0.233504	0.20699	0.242013	0.383193
RBM7	ENSG00000076053	460.477	0.0153663	0.28913	0.94707	0.975549	642.748	0.469421	0.250688	0.0479504	0.11049
ZC3H13	ENSG00000123200	2849.68	0.0138482	0.277036	0.951087	0.977742	3471.07	-0.316907	0.177321	0.066381	0.142713
TRA2B	ENSG00000136527	4589.63	0.0122064	0.274774	0.956667	0.980747	4012.12	0.450558	0.167016	0.0057159	0.0196538
PRPF6	ENSG00000101161	2882.9	0.0112978	0.289086	0.961067	0.982555	1885.09	-0.143475	0.161466	0.363708	0.513261
RAVER2	ENSG00000162437	1472.43	-0.0122391	0.337535	0.961011	0.982555	1643.41	0.144004	0.228369	0.509817	0.649159
DHX30	ENSG00000132153	2389.19	0.00921018	0.245847	0.964871	0.984461	1958.07	0.102408	0.150207	0.487156	0.629667
NCBP2	ENSG00000114503	1214.64	0.00844093	0.263974	0.969273	0.986317	1166.01	-0.813452	0.12285	1.89609e-11	4.75954e-10
DDX41	ENSG00000183258	772.564	-0.00597044	0.231959	0.976282	0.989062	479.193	0.176452	0.23514	0.431542	0.57932
CHERP	ENSG00000085872	1016.74	-0.00799233	0.438413	0.976678	0.989138	774.047	-0.473493	0.443969	NA	NA
SF3A3	ENSG00000183431	2563.09	-0.00800483	0.442653	0.976693	0.989138	1154.79	0.0188343	0.174589	0.91187	0.946134
ZCRB1	ENSG00000139168	1168.33	0.00549957	0.341404	0.982562	0.991995	1103.41	-0.809269	0.17875	3.14138e-06	2.78792e-05
CD2BP2	ENSG00000169217	1330.9	-0.00392211	0.293531	0.986595	0.993586	1080.16	-0.47591	0.166361	0.00338613	0.0126474
CCDC75	ENSG00000152133	322.671	0.00418932	0.347976	0.986824	0.993614	513.212	0.0827697	0.296073	0.763148	0.847019
CRNKL1	ENSG00000101343	1746.76	0.00329475	0.285016	0.988549	0.994761	1743.28	0.562458	0.280927	0.0318748	0.0801491
SNW1	ENSG00000100603	1367.79	0.00294033	0.292932	0.989939	0.995504	1249.8	-0.228487	0.185157	0.203922	0.337058
CCDC12	ENSG00000160799	687.93	-0.000877744	0.28772	0.996966	0.998842	434.005	-0.736881	0.181503	2.88546e-05	0.000201758
SNRPG	ENSG00000143977	436.83	-0.000482285	0.435958	0.998591	0.999297	712.098	-0.7397	0.241821	0.00126467	0.00545051
CELF3	ENSG00000159409	2.92557	0.613283	1.24856	0.0753521	NA	1.53107	0.414499	0.800248	0.360464	0.509911
CELF5	ENSG00000161082	1.32454	0.560864	1.14417	0.105431	NA	1.96324	2.7919	1.53442	0.000735094	0.00340695
CELF6	ENSG00000140488	3.87285	0.270432	0.780111	0.375271	NA	4.26633	-0.819594	0.702239	0.081544	0.167466
CSN3	ENSG00000171209	0.166133	-0.00576283	1.06829	0.963932	NA	0	0	1.30098	NA	NA
ELAVL3	ENSG00000196361	1.33693	0.34639	0.970909	0.252302	NA	12.4371	0.688712	0.77563	0.146826	0.263254
ELAVL4	ENSG00000162374	3.12304	0.11704	0.797123	0.673486	NA	8.24556	3.32075	1.19507	4.47278e-05	0.000296668
RBMXL2	ENSG00000170748	1.21784	0.378742	1.02667	0.210073	NA	2.54449	0.964785	1.05209	0.0649601	0.140474
RNU2-1	ENSG00000274585	0	0	1.12386	NA	NA	0	0	1.30098	NA	NA
RNU6-1	ENSG00000206625	0.879399	-0.00872913	1.00394	0.963316	NA	1.32727	1.02291	1.3922	0.047152	0.109027
ESRP2	ENSG00000103067	5.6296	0.102452	0.611941	0.721655	NA	15.8776	0.986041	0.782965	0.046935	0.108733
NTRAS	ENSG00000227764	0.0919099	0.00214412	1.08542	0.983456	NA	0	0	1.30098	NA	NA
KHSRPP1	ENSG00000229835	1.37384	0.451513	1.02688	0.16809	NA	1.3644	0.0929281	0.916982	0.819561	0.886266
RBPMSLP	ENSG00000234159	0.349271	0.0755933	1.00822	0.699039	NA	0.455236	-0.0645497	1.03092	0.859264	NA
SF3A3P1	ENSG00000230568	0.753931	-0.219974	0.850068	0.445303	NA	1.53746	-0.1002	0.730234	0.819597	0.886266
SF3A3P2	ENSG00000254449	0.588416	-0.0256607	0.891547	0.917284	NA	0.777908	0.305945	0.922973	0.473846	NA
SF3B4P1	ENSG00000258988	0.140829	-0.00142679	1.05973	0.991742	NA	0.627414	0.456366	1.02436	0.290934	NA
SFPQP1	ENSG00000224035	0.421633	-0.0217723	0.953812	0.921537	NA	0.354097	-0.17275	1.05861	0.634705	NA
SRSF8BP	ENSG00000256779	1.19518	0.195391	0.951486	0.449543	NA	0	0	1.30098	NA	NA
SRSF8CP	ENSG00000214754	1.96152	0.412345	1.07194	0.175273	NA	2.89934	-0.699079	0.829106	0.145381	0.261324
SYF2P1	ENSG00000258350	0	0	1.12386	NA	NA	0	0	1.30098	NA	NA
SYF2P2	ENSG00000233148	0.867416	-0.217749	1.03361	0.348459	NA	0.312764	-0.124852	1.05631	0.727065	NA
TSEN2P1	ENSG00000251174	0.0341551	-0.00326394	1.08901	0.973374	NA	0.164414	0.0697423	1.08244	0.836611	NA
TSEN15P1	ENSG00000230865	0.0499014	-0.00326297	1.08901	0.973382	NA	0.0998555	-0.0245204	1.07914	0.94208	NA
TSEN15P2	ENSG00000230604	0.0191485	-0.0032628	1.08901	0.973383	NA	0	0	1.30098	NA	NA
TSEN15P3	ENSG00000234922	0.0159073	-0.00197069	1.08899	0.983922	NA	0	0	1.30098	NA	NA
SRSF1P1	ENSG00000224640	0	0	1.12386	NA	NA	0	0	1.30098	NA	NA
SRSF9P1	ENSG00000214867	0.0572156	-0.000678941	1.08899	0.99446	NA	0	0	1.30098	NA	NA
SRSF10P1	ENSG00000267717	3.53765	-0.0459493	0.642552	0.871707	NA	5.4268	-1.88173	1.21555	0.00430756	0.0155164
ZRSR1	ENSG00000212643	0	0	1.12386	NA	NA	0	0	1.30098	NA	NA
