# Supplementary material for: OBSCN undergoes extensive alternative splicing during human cardiac and skeletal muscle development
Source: Skelet Muscle. 2025 Mar 1;15:5. doi: 10.1186/s13395-025-00374-6 (PMC11871629; doi:10.1186/s13395-025-00374-6)
Supplement: Supplementary file 12 — Additional file 12: Table S11. Primer information for the qPCR validation. [file 13395_2025_374_MOESM12_ESM.xls]

## Sheet: Sheet1
Table S11: Primer information for the qPCR validation. The exon numbers match the numbers mentioned in the manuscript. For reference, the exon coordinates and the transcript IDs specific for individual isoforms are mentioned below.
Gene / region	Sequence
18S_FW	5’-CGTCGCTACTACCGATTGGATGG-3’
18S_REV	5’-TAATGATCCTTCCGCAGGTTCACCTAC-3’
Exon5: chr1(228213441-228213710)-Exon6:chr1(228214174-228214434) FW	5’-GCTCGCAGTCCAAGGAAACC-3’
Exon6:chr1(228214174-228214434) REV	5’-AAACATAGCCGTGTCGCCCA-3’
Long isoform (ENST00000422127.5): Ex96-99:​chr1(228353062-228362576)​ FW	5’-TCGTGGCTGCAGTGGAAGAC-3’
Long isoform (ENST00000422127.5): Ex96-99:​chr1(228353062-228362576)​ REV	5’-GGGGCCCAGCAGTCTCTTCA-3’
Long isoform (ENST00000422127.5): Ex119-120:chr1(228376874-228377052) FW	5’-CCCAGCACAAAGACCTTCGC-3’
Long isoform (ENST00000422127.5): Ex119-120:chr1(228376874-228377052) REV	5’-TCCTTGGGGTGGTAGGGGAT-3’
Short isoform (ENST00000284548.16):Ex97-98:chr1(228356193-228359597​) FW	5’-AGTCCCCAAGAAAACCGTCATCA-3’
Short isoform (ENST00000284548.16): Ex97-98:chr1(228356193-228359597​) REV	5’-GCAGAGCAGCGGGAAGGT-3’
Exon67:chr1(228315847-228316119) FW	5’-GCATTCCTCACGGTCCGAG-3’
Exon68 chr1(228316709-228316984)​ REV	5’-TACCAGGACGCCTCTCCCAC-3’
Exon16:chr1(228244296-228244571)-Exon17:chr1(228245413-228245688)​ FW	5’-CATCACAGAGCCCAAGGGG-3’
Exon17:chr1(228245413-228245688)​ REV	5’-CGTCACCTCTGTCTGGGGC-3’
Exon18(chr1:228246528-228246803)-Exon19:chr1(228249965-228250240) FW	5’-GTTTCAGAGCCCAAGGCGG-3’
Exon19:chr1(228249965-228250240) REV	5’CCTTGTACCACGTCACCTCTG-3’
